# Supplementary material for: Transgenerational genetic and epigenetic changes induced by gamma-ray in Fagopyrum species
Source: BMC Plant Biol. 2025 Jul 31;25:998. doi: 10.1186/s12870-025-07033-4 (PMC12312422; doi:10.1186/s12870-025-07033-4)
Supplement: Supplementary file 1 — Additional file 1: Excel table containing raw numerical data for DNA methylation and statistical analysis of the results. [file 12870_2025_7033_MOESM1_ESM.xlsx]

## Sheet: agreggated data
			F. esculentum								F. tataricum
	control:	2740.76	M1:	574.992	M3:	483.981			control:	1391.78	M1:	4960.13	M3:	1232.51
		1502.08		4178.82		634.767				485.523		1841.83		1888.49
		1240.61		1102.94		1665.97				1969.86		5066.56		1175.82
		3324.23		2066.27		4028.42				441.174		975.674		1571.11
		406.081		735.034		5917.68				4098.22		4727.59		472.411
		1292.29		225.601		1649.39				1064.76		3384.01		208.247
		2656.69		1119.52		1778.19				828.745		5156.42		1970.24
		738.119		3831.74		4785.82				2842.18		2109.85		898.16
		278.048		269.949		2199.7				1380.21		5389.73		1730.38
		369.445		633.224		327.796				286.532		4321.5		2892.7
		1873.45		2206.64		1483.57				1297.3		6050.34		1535.24
		2415.66		193.207		3244.41				1151.53		4504.3		2796.29
		852.654		362.889		4475.76				4183.06		691.456		3368.97
		775.14		1376.36		2433.01				1854.17		2647.05		178.938
		1199.35		322.782		4799.31				2136.46		2876.5		419.578
		1607.74		3486.59		1149.21				1006.52		5371.61		1703.38
		2306.52		578.077		2269.89				1699.91		575.378		2936.28
		3298.01		355.562		4912.31				934.796		1230.58		7602.93
		245.654		305.043		2385.97				1261.43		4269.83		708.81
		5339.21		2367.46		3967.1				505.191		5831.29		1370.57
		2065.88		2841.41		3282.2				626.283		388.727		1323.14
		1668.67		1415.69		4963.21				574.606		581.934		1426.1
		2964.43		519.074		2891.93				274.963		1561.08		2756.57
		2078.22		2952.86		2557.58				1330.46		1137.26		1052.42
		2461.94		2004.95		332.038				279.59		2474.66		951.764
		1322.75		522.93		3380.54				645.95		1979.11		3293.38
		1385.23		714.98		305.043				1028.89		1593.47		970.275
		4164.93		2927.79		2532.51				767.813		477.425		471.254
		916.671		1732.3		3578.37				1584.6		4667.81		2863.01
		2085.17		2483.92		6882.17				708.424		4329.6		1830.26
		2449.98		216.731		4449.15				1082.11		3365.5		536.814
		4690.95		613.942		3414.86				778.611		2055.86		4141.79
		4115.96		313.141		932.868				1019.25		2440.34		171.996
		981.073		364.432		3545.59				1378.28		2769.68		754.316
		2704.51		1556.45		3596.88				497.092		1910.09		898.931
		841.471		1207.83		4278.31				1036.22		3702.93		316.226
		893.918		1701.07		1415.31				704.182		1026.58		1124.15
		2694.48		620.498		5294.09				402.996		2699.49		2476.98
		4726.43		205.547		3446.48				809.077		2546.01		2902.34
		521.002		3700.23		6229.27				610.471		2220.14		2601.54
		245.268		2047.76		2182.73				353.248		3109.82		2787.81
		474.34		214.417		6714.03				984.544		3331.56		4335.39
		3274.49		5092.02		2671.34				630.525		3031.92		1980.27
		237.941		463.156		2765.44				1272.23		1839.9		3909.64
		1260.66		201.305		1418.78				970.661		1339.72		1601.18
		540.284		639.009		830.287				2370.16		2006.88		1301.16
		736.576		2657.46		1869.59				914.743		2213.59		1484.72
		4864.49		3439.54		2928.18				891.604		3303.79		4365.47
		3419.87		4617.29		4071.99				330.109		684.129		3191.57
		2213.59		1748.89		505.962				2031.95		1236.37		3750.37
		2108.69		5018.36		3587.63				1884.63		1975.26		1016.55
		1434.2		218.659		5486.53				246.425		3395.19		924.769
		2186.59		2839.1		8012.48				236.013		2804.39		6701.69
		3661.28		1590		523.316				525.244		4744.17		4286.02
		1001.13		610.471		4759.59				832.601		1163.48		3073.57
		2711.45		761.643		794.422				560.723		1774.72		1528.68
		1088.67		4060.81		433.847				2098.28		1900.44		1651.32
		1310.41		1979.89		7482.61				891.99		3300.32		979.916
		1428.8		621.655		910.501				2985.25		1888.87		4377.42
		467.012		330.495		1669.44				3921.98		2411.8		1715.72
		498.635		1903.91		1765.47				596.588		2653.22		5055.77
		374.073		215.188		1531				5165.67		1652.09		1582.67
		274.963		3628.89		609.314				3348.53		4466.89		3058.53
		7168.7		194.364		3118.69				2227.85		744.675		1412.99
		3084.36		500.563		5288.69				436.547		511.747		458.914
		4497.36		528.329		1664.82				562.266		888.133		1929.37
		1496.29		1075.94		2186.2				323.554		2135.68		2477.75
		252.595		3769.65		2327.74				3484.28		2877.27		982.616
		2953.25		1708.01		3015.72				2310.77		5509.67		222.515
		3312.28		181.252		8223.04				1864.58		1927.44		1003.44
		6164.49		381.786		5029.93				520.231		2603.85		410.709
		1086.35		7938.44		3796.26				227.143		1681.78		373.687
		2072.05		1073.24		600.444				3429.13		7006.34		4454.94
		2596.14		8080.74		1619.7				1583.45		2429.93		1409.91
		1267.99		2254.85		446.188				1466.21		1818.3		922.07
		2043.52		1690.65		3818.63				2706.43		3082.05		1001.9
		3677.87		2630.08		3643.93				3687.89		337.051		1682.56
		3094.01		4425.63		3050.43				1181.61		1259.12		3023.82
		4866.8		1256.42		359.418				4622.69		7108.54		365.974
		1303.08		890.447		2491.25				764.728		1347.05		2959.8
		1532.54		5550.93		1787.45				3522.45		977.988		3642.77
		1996.85		2508.22		6989.76				2031.56		2478.52		2321.95
		221.358		3153.39		3989.08				1065.53		3948.59		694.155
		4457.64		6854.01		868.851				490.922		3005.31		1818.69
		3411.77		330.881		897.389				2265.65		2264.49		328.953
		5066.56		4510.47		6830.88				2822.51		6724.82		2997.98
		398.754		6131.32		2526.34				2473.12		5518.92		2687.92
		1521.74		6221.18		3218.18				2293.03		1181.22		3713.35
		1887.72		380.243		3048.89				1349.75		2409.88		2452.3
		2259.48		2276.44		4149.89				559.952		2148.41		3259.45
		6336.48		6275.17		1866.89				438.089		1355.53		2084.78
		3382.85		2607.32		1355.92				1684.87		554.939		2559.89
		625.126		8527.7		6481.48				1070.93		2590.36		5958.55
		4983.65		660.99		1335.48				1384.45		2008.42		177.781
		1035.06		1187.39		4669.74				311.984		5041.5		2060.87
		3485.05		8562.79		4194.24				3596.88		275.348		1461.2
		1378.67		5638.09		382.557				1193.18		661.376		3665.53
		7302.52		1664.05		1527.14				819.489		3028.83		1409.91
		319.312		1513.26		342.064				2100.21		1914.33		1509.4
		2601.16		2256.01		5162.59				2557.58		1119.52		2783.18
		300.415		3392.88		2780.48				1301.16		1116.82		1008.45
		4520.49		5835.92		7243.51				3215.48		1986.44		356.333
		3774.28		4893.8		4360.07				517.146		6522.36		518.688
		2762.35		1600.41		4868.34				3952.83		1854.94		2327.35
		211.717		179.324		1731.53				2095.58		4147.58		457.371
		3823.25		5817.02		4190.39				304.271		2615.04		1500.53
		224.058		877.335		8815.39				436.547		2278.37		2254.85
		1401.81		1507.47		3202.76				2275.29		2255.23		1381.37
		525.244		1298.07		475.882				259.537		4398.25		1923.58
		2881.9		2323.88		3666.3				281.133		1099.46		2808.63
		3257.9		6838.97		303.886				4868.73		4985.58		1121.83
		1861.49		1262.59		2487.01				1120.67		405.695		2711.83
		3237.85		575.763		2450.76				4864.87		5709.04		238.712
		2747.31		6853.24		536.428				2795.9		2196.62		505.191
		3277.96		1950.96		3859.89				1028.89		389.884		1276.09
		2801.69		2120.26		4727.2				2365.91		3046.19		3874.55
		3630.82		2662.47		1115.66				265.707		2204.72		224.058
		4980.57		1621.62		4972.85				760.486		2222.07		378.315
		829.516		4471.9		318.155				4408.27		1892.35		183.18
		3613.08		423.82		2679.44				2966.36		2693.32		229.843
		1342.42		3556		3813.61				2618.89		2922.78		951.379
		2208.57		1808.66		3555.23				1802.49		2383.27		1474.31
		1913.56		6393.56		1998.01				5439.09		1844.14		1089.82
		1657.49		1694.51		8809.99				3281.04		588.104		4373.95
		710.352		2378.64		5688.6				769.356		4857.93		515.603
		2366.68		625.897		6683.95				765.114		396.826		787.095
		1389.85		1852.62		486.68				2581.49		2052		541.056
		2529.43		2732.27		4944.7				346.692		5685.9		1961.76
		755.087		1765.47		1838.36				2947.46		3459.98		3547.14
		3766.95		1184.69		1278.02				2273.36		2314.62		588.875
		1697.6		2782.41		1289.2				854.583		248.739		2605.01
		2745.39		3201.99		2413.35				619.341		376.387		2126.43
		511.747		5343.84		6546.27				2348.17		3759.24		1493.21
		5155.65		4864.49		615.485				4513.94		1650.93		594.66
		2982.94		5880.65		4828.62				1587.69		3149.15		4120.2
		3912.72		1693.74		1817.14				1103.32		3380.54		1686.03
		1252.95		3320.38		2508.22				1276.86		2615.04		1992.23
		1722.66		845.327		5432.92				3357.4		2802.46		4869.5
		5048.05		4031.89		4285.64				3369.74		2180.42		1072.09
		3179.62		5287.92		402.61				2058.94		1755.06		947.137
		3333.49		3454.58		7681.99				2782.79		1350.9		393.74
		1799.79		8129.33		3867.6				344.764		590.418		798.279
		2693.71		993.028		3656.66				1450.01		3767.34		1123.38
		2484.69		547.612		8073.8				3352.39		2434.94		6234.67
		3211.63		5940.04		4118.66				513.675		376.772		172.382
		3940.88		6519.28		5155.26				449.273		536.428		2104.06
		3358.17		5719.84		4227.41				4553.27		3349.69		1042.39
		1991.45		1574.19		4056.57				2084.78		482.052		260.308
		1479.32		7865.94		304.271				2022.69		2871.88		277.277
		2594.6		826.431		7890.62				720.765		367.131		1790.15
		237.941		4044.23		2573				1434.97		2163.84		1913.17
		3932.39		3254.43		6552.83				3036.93		518.303		2238.27
		3008.39		1694.9		472.411				217.502		3527.08		1763.15
		2250.99		4703.68		3480.8				259.537		8636.84		3325.01
		2334.29		270.721		2724.56				438.861		2366.68		1144.2
		281.519		4220.08		1172.74				2522.1		4019.55		382.171
		3387.09		1131.86		3533.64				550.697		2960.19		4454.16
		634.767		624.74		1279.95				2586.89		2122.19		1619.7
		562.652		708.424		4948.56				3689.82		242.569		3852.95
		4130.61		2645.89		497.478				1182.38		904.716		1928.98
		2474.28		4171.1		5175.7				3591.48		4939.69		623.197
		1834.5		2362.83		6662.74				2297.66		418.036		868.466
		572.678		3673.62		4210.44				1400.65		4435.27		1033.52
		201.691		453.515		4625.77				244.883		344.764		286.532
		278.433		3545.59		3354.31				1686.41		355.562		1424.56
		2498.57		5037.64		1551.82				1638.98		2820.2		572.293
		2750.4		2224.38		4228.95				543.369		498.635		217.116
		2463.48		8446.33		8628.35				2470.81		2000.71		1449.63
		1557.99		8203.76		4648.91				1500.15		736.19		1650.16
		2409.88		1047.79		4064.28				3648.56		1876.53		997.27
		3319.22		6281.72		3686.35				1334.71		4357.37		982.23
		757.401		1939.01		5242.8				1990.3		1314.27		230.228
		1375.59		5403.61		5008.72				2489.7		5004.48		1867.28
		4016.85		4751.11		5486.14				650.578		765.114		2452.3
		2851.44		458.143		4134.08				4081.25		4501.98		2836.01
		4687.86		2772.38		3092.08				372.144		444.26		2392.52
		1443.46		4276		4285.64				516.375		527.944		662.918
		2948.62		2727.26		3188.49				3940.1		908.572		239.098
		4146.81		2495.88		5892.99				1475.85		354.019		4187.3
		1905.07		615.87		4410.2				209.789		1665.59		845.327
		3502.4		2336.99		5974.36				1845.68		4804.33		1573.03
		300.029		3064.31		601.216				258.766		1874.22		1555.68
		1423.79		4564.46		620.498				4247.46		1224.8		5411.33
		4753.04		2457.31		2525.18				1297.3		2207.41		932.868
		1239.07		461.228		8081.13				1889.64		1668.67		4648.53
		2203.94		1240.61		1818.3				245.268		3315.75		2136.46
		1320.44		5157.96		1776.27				2305.75		4376.27		1968.32
		658.676		3985.22		3564.87				453.129		1631.65		1429.19
		4534.76		2584.96		2229.01				390.655		444.645		941.738
		3474.25		3941.65		1914.71				745.06		3580.68		1082.88
		4616.9		8826.57		664.847				2656.3		170.068		597.359
		1598.1		3250.58		4633.87				252.981		1383.68		475.497
		325.867		4525.12		997.27				385.256		2247.14		1482.79
		2503.97		6761.07		4286.8				757.401		2900.41		849.184
		3161.49		382.942		6297.15				549.54		357.876		2342
		3184.63		3019.19		1259.51				819.103		323.168		605.072
		1237.53		2768.52		3844.85				744.675		251.053		1743.87
		365.203		859.596		7589.05				890.447		944.823		374.844
		3292.22		3755.38		3648.17				2675.58		175.853		1140.34
		4331.53		4297.98		324.325				903.945		1197.42		1843.75
		3583.77		2507.06		1175.44				1789.38		1708.01		1788.61
		3980.21		1908.16		2040.05				419.964		1131.09		4800.09
		1910.47		1356.3		308.514				2941.29		1841.06		603.144
		2197.77		2750.01		1649.39				305.043		1074.01		2924.71
		1956.75		3934.7		5169.92				1282.64		757.015		4060.81
		4006.43		3474.25		5624.2				1539.1		3739.96		1959.45
		4920.4		3096.32		5044.58				254.909		261.465		1744.26
		1899.29		3389.79		352.091				342.836		156.185		544.526
		2824.44		1504.39		3236.31				383.714		414.565		1182.38
		856.896		7339.15		4186.91				1877.69		2006.11		1268.38
		4334.23		1883.86		2018.45				3520.91		2306.91		659.062
		1010.77		7268.58		2008.42				216.345		956.006		1018.87
		5236.63		1363.24		1791.69				2587.66		3501.24		751.23
		2547.55		1520.59		5631.53				2774.69		4017.23		1479.71
		4596.85		6112.04		6044.17				2317.71		527.173		1386.38
		6604.5		2323.88		1909.7				1011.92		1837.58		3473.09
		910.886		2318.48		623.197				246.811		2215.9		2045.44
		3185.02		4631.56		2825.6				2565.29		1448.47		2750.01
		1194.72		6379.29		1384.45				433.847		510.59		320.854
		3838.29		6427.88		3035.77				768.97		1853.39		562.652
		1512.87		2085.94		511.361				647.878		428.063		1329.31
		291.545		5393.97		350.934				422.664		2414.89		1731.92
		379.857		2019.22		1803.65				195.906		1101.01		448.887
		1801.33		2630.85		1301.16				1030.43		3248.26		779.768
		3213.94		5125.18		541.827				389.498		1495.13		1949.42
		1111.42		2627.38		647.878				1853.01		634.381		2650.9
		2768.52		2118.72		1149.98				1208.22		1520.2		1315.42
		740.433		1693.35		3225.89				5574.45		700.711		2219.37
		1972.56		4676.68		987.629				2489.32		2326.19		1778.97
		595.046		8458.28		784.01				1079.8		555.324		542.984
		447.73		3294.54		399.525				1373.66		359.418		1073.63
		364.432		1076.71		699.169				3647.4		212.489		664.075
		2013.44		4626.16		1621.24				732.334		5760.72		3605.37
		2197		5080.83		5127.11				1350.9		240.255		2023.46
		589.647		2568.38		2309.99				2613.49		3633.9		1889.64
		2421.83		2861.08		3724.91				918.985		527.558		464.313
		266.479		2851.44		442.331				2314.62		923.612		2453.45
		281.904		5053.07		1221.33				861.138		350.163		3180
		732.334		352.477		335.894				1411.06		3103.65		2085.94
		1330.08		3556.78		3476.18				3579.53		4071.99		1972.94
		1618.15		2836.78		559.181				2116.79		1156.15		1445
		274.191		4768.46		953.307				3755		3154.94		2032.72
		2962.12		4163.78		3040.4				3733.4		392.583		2107.92
		698.398		3916.19		1963.69				972.203		277.277		1071.7
		1357.46		5129.42		5822.42				1374.43		2259.48		3229.37
		4414.06		4357.37		1118.75				2171.16		262.622		2028.09
		340.907		1773.95		662.147				2406.02		680.272		989.557
		726.164		1945.95		1117.98				4277.15		3169.98		435.39
		1425.72		2637.02		406.852				316.998		4217.77		3018.03
		171.225		2712.22		2535.98				627.825		214.417		918.599
		2218.98		1430.73		1760.07				2054.7		758.172		310.827
		2146.1		2767.37		1674.84				1310.41		2528.27		3972.11
		158.499		5871.78		397.211				5530.49		613.942		3937.4
		231.385		5122.1		2481.61				873.479		3342.36		4731.44
		341.293		1875.76		1613.53				963.719		3659.74		2407.18
		4764.99		5118.24		1989.14				784.781		2505.9		2458.47
		2237.88		4245.92		1273.39				229.457		3934.32		529.101
		2094.04		4643.52		2837.55				578.849		2455.38		2118.72
		232.156		2891.54		622.04				1102.94		1588.85		1638.59
		252.21		692.227		4117.89				4190		3676.32		348.235
		260.694		2284.93		1878.08				1201.28		350.934		1724.98
		2656.69		2211.27		4094.36				224.058		3833.28		4825.92
		1166.57		1767.78		5122.87				3809.37		5689.76		2377.1
		3603.44		3375.91		3464.99				1081.73		917.442		618.57
		1704.92		289.231		5203.47				5429.84		2313.85		2231.32
		2791.28		2330.82		1237.91				317.769		1389.85		3518.98
		229.071		3898.07		5184.96				200.919		799.05		1242.15
		1485.11		6759.92		4386.29				3883.03		477.81		3411.77
		655.591		647.878		5094.72				1303.08		1153.45		280.362
		4766.15		3435.68		3438.38				2170.39		270.335		409.166
		2193.92		562.652		3030.76				2962.5		1433.05		3298.78
		1980.27		1668.29		3583				2331.59		2828.68		496.321
		575.378		2568.76		2310.38				1868.82		463.156		1463.13
		1727.68		4120.58		495.164				758.558		213.26		1624.32
		5521.62		3150.31		2620.44				1478.55		5172.23		2230.17
		297.716		3072.8		4797.77				914.357		1330.85		3173.06
		1896.2		2241.74		1158.08				4258.26		524.859		3108.27
		455.057		275.734		1411.84				2366.68		729.249		3588.01
		1387.54		976.06		3030.76				2128.74		2456.15		2765.05
		3647.4		4535.15		6294.83				4318.42		1573.81		2039.28
		2109.46		5385.88		7145.17				315.069		2056.63		907.03
		1160.78		244.497		1950.58				2428.39		3093.62		3174.6
		1942.09		3593.41		6235.44				2961.34		3815.54		3277.18
		145.001		2428.39		5402.07				1207.06		3785.85		2198.93
		787.481		1116.82		2563.36				241.412		785.553		529.872
		2635.48		1926.28		1709.94				2741.14		3424.5		2947.08
		3237.08		3282.97		2729.19				257.994		2728.03		624.74
		1079.41		4915.01		3009.93				2864.55		1949.03		5129.04
		465.855		2425.3		383.714				364.432		866.537		1918.57
		2028.48		5161.05		4014.53				3882.26		2315.01		1772.41
		1725.36		3084.36		4294.51				1451.56		2492.02		223.672
		1504.78		2001.48		1804.42				2234.02		1077.87		1962.15
		315.455		4658.56		4421.39				1106.79		3577.6		2207.41
		1668.29		699.554		737.347				529.101		1537.55		2154.2
		641.708		3257.52		373.301				2884.6		502.106		2109.85
		532.186		5253.99		303.5				601.987		467.784		1844.91
		2569.53		1217.86		3772.74				238.327		377.158		403.381
		571.136		3888.04		256.838				1098.69		1363.24		2207.41
		535.657		639.78		673.716				5239.72		954.849		969.889
		3055.44		5614.95		5856.36				1338.56		3527.85		1372.88
		1995.31		4298.36		3109.82				318.155		735.805		347.463
		672.945		296.173		1930.52				4989.05		1578.43		769.741
		4323.05		3788.93		2967.13				1367.1		3570.66		2619.28
		2976.38		4168.02		564.58				2213.97		359.033		2556.03
		3186.17		3069.32		2390.59				561.109		243.34		1692.2
		1091.37		359.804		3982.14				651.735		256.838		2988.34
		432.69		5046.51		2013.82				7025.24		1972.56		2037.35
		330.109		451.587		2061.26				5203.47		414.565		282.29
		349.777		2473.12		367.902				1374.04		1932.45		2968.29
		3113.67		276.505		2252.53				1681.01		3446.87		929.397
		1614.68		4403.26		2720.7				343.221		862.295		1007.3
		229.071		3455.74		4486.56				1933.99		3853.33		8923.75
		3392.49		5186.88		407.624				2492.79		3185.02		529.872
		216.731		714.595		701.868				4889.17		268.407		2751.94
		409.552		2176.56		260.694				662.147		1637.82		1701.84
		468.169		3897.68		3639.69				1347.82		1358.23		3113.29
		6280.95		7392.37		5004.86				2078.22		1823.32		919.756
		2522.1		3843.31		1531.77				1591.93		1112.19		1209.37
		667.161		934.796		4382.82				369.831		327.796		1119.9
		3780.45		1801.33		4165.32				2947.85		233.313		1814.83
		1531.77		2476.59		638.237				2311.54		3765.02		1378.67
		2880.74		1170.04		5156.03				301.958		3293.38		275.734
		514.832		3991.01		3591.1				6301.77		6387.77		315.455
		5839.78		940.966		490.537				1229.81		6442.53		1350.9
		1479.71		278.048		3261.37				838.771		1981.81		2147.64
		1659.03		3474.25		293.088				2547.55		761.257		2117.56
		2272.59		4496.2		684.514				2487.78		367.902		2006.11
		2445.36		528.329		709.967				404.538		1027.74		2585.34
		2975.23		385.256		1200.89				7504.21		1139.19		4065.82
		982.23		1133.02		2194.3				1664.43		436.547		1705.69
		3768.11		2286.47		1086.74				878.878		1019.64		1804.42
		4744.94		1861.88		2529.43				335.508		515.603		3260.99
		2787.03		1974.87		5078.13				2738.44		365.974		1933.99
		6294.83		964.876		282.29				2273.74		1517.89		2525.57
		2649.75		3669		479.739				3589.55		1137.64		2841.8
		2818.27		1166.95		3258.29				1317.35		2379.8		450.815
		2224		242.954		1778.58				1505.93		1264.91		455.057
		2858.38		4176.5		961.405				334.737		1146.51		1608.51
		5031.09		256.452		570.75				3080.12		1006.14		647.493
		2475.44		1802.11		4830.16				371.373		599.673		320.468
		4031.11		605.072		1298.46				939.424		366.745		277.662
		1840.67		759.715		3799.73				1520.2		421.121		1459.65
		6142.51		310.056		1681.01				274.191		319.312		1924.35
		2798.99		288.846		6643.84				261.08		150.4		431.919
		1614.68		525.63		3755.38				324.325		1349.36		2214.36
		3660.13		4883.77		2305.75				272.649		846.484		1552.59
		187.422		1114.12		3272.94				654.82		1966.77		1764.7
		2230.94		396.826		651.735				4577.95		224.058		2529.04
		3359.71		254.138		652.506				324.325		3190.42		1336.25
		3893.44		2718.78		296.944				878.878		607		1269.53
		2010.74		365.974		794.037				383.328		549.154		3972.11
		796.351		4332.3		603.915				558.024		590.803		178.938
		3505.87		1103.71		7027.94				3686.74		705.339		2381.34
		5584.87		4506.61		399.525				337.822		235.242		355.562
		4152.98		1393.32		286.146				1587.3		219.045		2144.94
		1109.88		251.053		295.016				1048.95		359.804		778.611
		195.906		2949.78		568.436				2105.99		192.05		1448.09
		1147.67		1873.06		2229.01				271.106		361.346		332.809
		1856.87		344.764		2359.36				2635.48		202.076		768.584
		467.012		1796.32		7014.44				3926.22		251.824		208.632
		402.996		3133.34		874.636				268.021		216.731		381.786
		3087.45		573.064		1036.61				1047.79		286.918		681.815
		942.509		1708.39		2966.36				2815.96		316.612		488.223
		3270.63		518.303		3516.67				244.497		340.136		423.82
		3727.61		585.404		321.24				1752.36		330.495		263.393
		2255.62		266.093		2043.13				624.74		2000.71		1337.79
		3325.01		226.372		4836.72				4199.64		227.529		375.615
		2758.5		885.434		2164.99				368.674		459.685		213.646
		3036.16		886.205		2564.91				953.307		1343.58		1109.88
		1840.28		1466.21		4007.98				325.867		212.874		259.537
		2213.2		320.468		8543.9				223.287		229.071		217.116
		2234.41		455.829		3346.99				823.731		168.526		2071.67
		518.688		4279.47		429.991				3326.93		344.378		4046.54
		3939.72		570.364		492.85				565.351		1421.48		218.659
		1939.01		559.566		4768.08				544.526		4793.14		286.146
		918.599		333.195		1224.41				1460.04		1803.26		423.435
		879.649		1677.54		5115.15				238.327		1131.86		295.787
		977.988		940.581		439.246				1727.29		2134.91		492.079
		1867.28		1713.02		1013.47				269.178		1554.14		496.321
		2332.75		493.622		2219.37				250.667		3232.45		583.862
		2051.23		3580.3		2069.36				2700.65		4294.51		895.846
		743.132		293.088		455.829				1111.03		1441.53		3283.36
		1176.21		276.12		4533.61				995.342		450.044		866.152
		1718.04		528.715		1120.67				233.313		1288.43		1274.55
		1605.81		667.932		2032.33				262.237		2015.37		268.407
		145.387		524.859		969.118				486.294		1941.71		902.016
		184.722		264.936		1341.26				1984.51		2859.92		378.7
		506.348		325.482		3323.85				2820.97		274.191		424.592
		2601.54		1173.89		4362.38				1554.91		290.003		570.75
		644.408		978.759		293.474				3464.61		954.078		890.447
		1309.25		230.614		4176.5				231		627.439		753.544
		1145.74		289.231		3602.28				189.736		1561.08		364.432
		516.76		1271.85		2987.18				365.203		194.749		499.406
		2271.43		3449.57		3891.13				1020.41		581.934		593.117
		394.512		2265.26		1785.91				849.184		3719.52		2616.2
		170.839		198.606		2777.01				347.078		329.724		678.344
		261.08		6466.83		2199.7				284.989		303.886		218.659
		343.221		1349.36		325.096				2185.05		1564.93		2006.88
		340.522		620.112		8526.93				732.334		2244.05		440.017
		332.038		218.273		525.63				2194.69		793.265		346.692
		192.05		2667.87		608.929				2102.91		3450.72		260.694
		1652.09		4502.37		1114.89				2209.73		445.416		762.028
		645.179		4313.02		489.765				271.106		3124.47		2586.89
		2835.62		6882.55		3248.26				352.862		1681.4		300.415
		741.204		1128.77		3262.92				412.637		2123.34		735.805
		397.597		1753.9		1635.51				434.618		1280.72		800.207
		1449.63		1628.57		6379.68				593.503		2262.18		414.179
		411.866		389.113		8065.31				248.353		323.168		545.298
		515.989		1563.78		3457.67				2254.85		2482.38		481.667
		2124.12		3388.25		3268.32				907.415		2192.76		3620.02
		1483.18		1582.29		2697.95				3731.09		1038.15		416.879
		1794.39		1610.44		2079.38				860.753		3176.92		1117.98
		2023.46		3095.16		7969.29				657.134		1419.93		480.124
		1214		2870.72		443.488				487.451		7786.5		1473.15
		972.975		3444.17		6125.15				2296.11		1358.62		1545.27
		234.085		670.631		1910.47				1749.27		2437.64		562.652
		1838.36		1160.01		1774.34				2383.65		491.693		260.308
		392.198		2303.05		2239.04				2431.09		426.134		234.856
		1227.11		820.26		797.122				2907.74		1411.45		770.127
		3075.88		2793.2		7244.67				1100.24		586.561		793.651
		2197.77		4004.89		7413.97				440.789		2154.97		283.061
		2050.07		2729.96		778.997				2554.49		806.763		340.522
		365.203		736.962		1637.82				342.064		3498.93		662.918
		2466.18		441.174		4849.06				1383.68		3103.26		1635.12
		1764.7		2084.01		3812.46				599.673		476.653		358.647
		1977.19		886.976		1665.59				453.901		2858.76		3044.64
		2141.08		3719.13		6192.64				359.033		575.378		266.093
		671.403		512.518		8726.69				446.573		3887.66		908.187
		1881.93		5581.78		706.882				338.208		1082.5		2815.57
		2716.08		748.917		3370.9				234.085		3102.1		374.073
		1466.21		6010.23		4510.47				1382.91		1814.44		447.73
		640.937		1967.16		2023.46				651.349		2863.39		217.888
		1517.89		836.457		4380.51				213.26		3614.24		213.646
		377.158		746.217		3447.64				951.379		3099.79		1367.87
		2384.04		936.339		5765.35				431.533		3183.09		2412.19
		1493.98		219.045		1541.03				756.629		3163.03		496.707
		409.937		2165.76		4232.81				1419.55		2156.89		3087.06
		1586.92		264.165		863.838				235.627		3728.77		2612.72
		1209.37		1452.71		758.172				1347.05		3264.07		767.042
		258.766		1977.57		2204.72				672.56		3353.16		973.746
		3754.22		3036.93		2584.19				1347.43		2394.84		800.207
		959.863		3506.64		5116.31				233.313		1482.79		593.889
		2040.05		325.867		2540.99				2231.32		3601.9		2662.86
		5068.88		426.52		4717.94				251.824		3490.45		2706.05
		1160.4		3671.7		492.079				555.71		823.731		2167.31
		440.017		4781.96		1160.78				601.216		2097.51		3438.38
		1039.31		6788.45		1967.16				195.906		2780.09		2783.95
		3529.78		4603.41		3613.08				251.053		4953.19		411.48
		332.038		4375.88		526.401				473.183		1210.92		1814.83
		835.3		900.86		3399.43				518.303		2288.78		728.478
		1847.61		247.968		1527.53				650.964		999.97		474.34
		2257.16		1860.34		4183.06				363.275		202.076		401.068
		182.794		2330.43		674.488				558.41		1274.16		2834.47
		335.123		721.922		684.514				431.533		2716.08		219.045
		2647.05		7087.71		2516.31				902.788		1920.5		2639.72
		1641.29		5075.82		3856.42				246.04		2460.78		2174.25
		2569.53		7064.19		3272.94				667.161		1149.21		4545.18
		1820.23		956.006		4474.22				2178.49		1438.83		304.657
		5057.31		2554.49		2180.42				239.484		1960.99		396.054
		930.554		469.712		4841.35				873.093		1976.03		735.419
		344.378		1765.08		360.19				324.711		3580.68		406.467
		309.285		2812.49		7307.14				2322.34		2488.55		2567.6
		1443.07		5735.65		400.296				1559.92		214.031		1475.08
		541.441		342.064		2600				492.465		3753.07		2737.67
		2986.8		237.17		3907.71				360.575		618.955		2687.15
		1976.8		4231.65		3507.41				2546.01		2978.31		1919.34
		429.219		5132.89		659.833				943.666		2551.79		356.333
		239.484		5211.56		7958.49				2969.06		3685.97		1828.33
		1844.91		229.071		4195.78				1917.41		822.96		2048.53
		6524.29		595.046		5462.62				416.108		1372.5		413.023
		2019.22		3809.76		5204.62				2058.94		1463.9		2649.36
		2795.52		4856		2955.56				366.36		2168.85		1797.86
		3066.24		2049.69		3957.84				319.312		3867.6		3359.33
		399.139		393.355		3407.53				3685.97		858.053		281.519
		2569.15		1441.14		1622.78				526.401		2312.31		270.721
		4145.65		6324.91		5872.56				3648.17		192.435		2371.31
		360.575		5307.98		531.8				795.579		3424.89		2162.68
		602.373		1689.11		3148.38				1015.39		4034.97		2562.98
		332.423		266.093		984.544				2380.95		1090.6		1584.22
		2212.81		1719.19		1735.39				925.926		1124.53		229.843
		2416.05		6034.52		4236.66				1929.75		713.823		236.399
		357.104		5006.4		1970.24				496.707		346.692		2428.77
		1470.45		3645.09		1477.78				2227.47		3053.51		1806.35
		6161.02		428.448		2423.37				2111.39		3448.03		4620.76
		1477.78		989.557		1207.83				2079		194.749		1163.1
		3226.28		1823.7		6063.83				1593.86		844.17		229.457
		1307.33		274.191		3259.06				325.867		183.566		1181.99
		1567.25		4634.26		2443.81				2023.08		1920.88		453.515
		1185.85		397.982		1030.43				1634.35		1466.98		2780.48
		951.764		5343.84		4292.97				496.707		3051.59		1478.94
		613.942		6387.77		1190.48				534.5		2218.6		1762.38
		1677.93		5217.35		5757.25				512.132		788.252		574.992
		2114.09		3567.19		600.83				985.701		3011.09		738.89
		2321.18		2717.23		369.831				1083.65		645.179		791.723
		7686.23		1476.62		4280.63				2972.14		3514.36		3281.43
		7477.21		5178.4		682.972				298.487		541.441		498.635
		3750.37		242.569		2596.53				1598.1		3155.32		3018.42
		3195.82		5937.73		334.352				1094.07		321.24		402.61
		879.264		8773.35		3101.33				1942.09		1367.1		183.951
		3216.64		2783.95		869.623				794.422		1728.06		638.237
		2163.07		1098.69		1350.52				1288.82		1011.15		1393.32
		5589.11		3331.95		4227.02				1947.11		246.425		340.522
		1798.63		2382.88		4607.26				3363.57		3672.47		4970.15
		3212.4		5044.97		5008.33				2350.1		425.749		326.639
		1425.33		3949.74		680.658				3680.18		5186.5		3328.09
		553.396		1129.55		4433.73				802.521		595.431		1390.62
		4550.57		3466.53		3709.1				829.13		243.34		921.684
		7014.06		3142.98		1845.3				1261.82		665.232		2231.32
		919.37		1912.78		3174.22				620.112		1719.19		1679.09
		1664.82		961.791		4734.53				511.361		833.372		1141.5
		3530.94		1819.07		3367.81				428.063		932.868		443.874
		1955.2		6807.35		6627.64				367.517		1525.21		2706.82
		2722.25		1910.47		969.118				603.915		643.636		1171.97
		636.309		3753.07		723.079				1094.45		1038.53		1481.64
		2452.3		2515.16		302.343				2609.64		1007.68		1477.78
		4805.1		5497.33		3064.31				756.244		619.727		3765.79
		499.021		534.885		3808.21				438.861		1866.51		674.873
		4616.13		5049.6		3667.84				1864.19		1061.67		856.896
		4915.39		3282.97		271.492				2095.96		1040.08		1519.43
		470.098		768.97		3209.7				302.343		1572.26		1156.93
		3653.96		3780.45		4920.4				1375.2		194.749		209.404
		2520.56		1916.26		4468.05				4515.87		1116.43		491.308
		3019.19		7407.8		693.384				519.074		1936.31		3058.14
		3451.49		3709.49		5702.49				2644.73		3009.55		679.501
		1498.22		209.789		6505.01				2226.31		365.974		502.106
		1392.55		8058.76		3694.45				3773.12		202.462		4191.16
		1704.54		1475.08		839.928				303.115		450.044		950.222
		4606.49		6197.27		615.87				3869.15		195.135		1652.09
		1375.2		239.869		3385.55				975.288		416.493		4146.81
		2895.01		4518.18		934.41				2005.72		1261.82		2533.67
		790.18		4433.34		4916.94				1790.54		417.65		2048.14
		1061.67		388.341		3928.53				1935.54		676.802		324.325
		2435.33		4134.85		4366.24				952.15		163.898		1158.08
		3170.75		2368.23		5459.15				5128.65		352.091		5042.27
		572.678		1895.43		885.82				287.303		3748.05		1431.5
		3764.25		2593.06		3810.91				3069.32		1371.34		2518.63
		744.289		2931.65		1376.36				3198.13		3375.52		286.146
		4604.18		638.237		4654.31				4202.73		866.537		2149.57
		2044.67		1764.7		544.526				3706.02		953.693		1520.2
		3679.41		1605.43		2443.43				2171.55		2063.96		1272.23
		5245.12		5859.06		593.503				2019.22		2025.39		995.727
		508.662		6102.4		2514				1949.81		1918.95		366.36
		2634.32		4184.6		7143.63				3249.42		6520.43		349.777
		3166.51		433.462		6911.09				559.566		4770.39		318.926
		3078.97		1755.06		6240.07				4186.91		485.909		1337.41
		202.462		6172.59		304.657				4603.79		864.609		262.237
		1598.1		2160.37		2335.06				3558.32		3521.3		3689.05
		408.78		2083.24		907.415				3599.58		1225.57		411.866
		5061.55		325.482		3008.78				3589.94		4165.7		1881.55
		1863.42		3063.15		2040.05				1225.96		2090.95		3456.12
		268.792		286.918		2372.47				3381.69		3499.7		765.885
		351.32		288.846		414.179				6773.03		1927.44		223.672
		2164.61		1549.89		8401.98				3613.08		972.975		397.211
		2802.85		1761.23		880.421				571.907		5366.59		3203.91
		367.902		5439.09		670.246				2171.16		1986.83		1158.08
		388.341		217.116		1665.2				8921.44		390.655		1848.38
		2230.94		7081.16		4668.97				6362.32		1560.69		3566.03
		396.054		1806.35		3031.92				940.966		2362.83		304.657
		456.6		3258.67		470.869				463.156		5719.46		6130.16
		853.426		2978.31		253.367				1471.22		1512.87		2255.23
		3685.19		2759.27		340.136				2073.21		1945.18		3488.9
		1941.71		8079.58		2088.64				5266.33		2404.09		620.498
		2697.18		3586.86		4011.83				5581.78		3379.38		421.121
		375.23		4436.81		5591.04				1453.87		811.391		888.519
		1229.81		2000.71		6783.83				1204.36		604.301		470.483
		191.278		1895.04		1368.26				873.479		1362.86		2245.21
		1834.11		1324.68		2910.82				4530.52		714.595		5025.3
		585.79		2460.78		434.233				3539.04		539.899		728.863
		600.059		2546.01		3623.88				2192.76		396.826		4681.69
		1134.94		5068.49		3508.18				2552.56		754.701		725.778
		570.364		798.664		386.413				4286.8		2867.63		2811.72
		313.141		3185.4		3407.53				2389.44		759.329		3864.9
		805.22		5944.28		1913.94				2738.44		8254.28		1441.14
		1573.81		2926.64		740.433				1637.44		2482.76		1045.86
		2397.54		2599.61		3823.25				5314.53		3864.52		611.242
		5380.86		276.505		766.271				4195.01		6484.57		1770.87
		1771.25		877.335		3281.04				5159.5		919.756		2567.99
		1394.87		1514.03		1578.43				315.841		1519.82		1755.44
		2041.97		2679.44		1904.69				3467.31		2931.65		1710.71
		684.514		2547.94		5331.11				7567.45		3354.7		996.499
		2254.08		3680.57		6660.81				3607.68		4590.3		1681.78
		279.59		930.554		5048.44				4607.26		6389.7		3882.26
		2711.45		1885.4		355.562				1428.8		4122.51		2164.61
		4673.6		2680.98		3040.79				3868.76		715.751		2815.19
		3082.05		980.302		4414.83				2017.29		5930.4		2627.76
		3269.09		1571.88		347.849				1247.55		1024.27		1324.68
		1813.67		4139.1		561.495				4936.6		1186.62		1731.15
		3446.1		628.596		2395.22				6260.13		1259.51		1262.59
		814.861		664.847		5350.01				6208.84		1074.4		2230.94
		3027.29		1967.55		1002.67				4183.06		2062.03		323.168
		3881.87		679.115		2670.96				262.622		377.543		1870.36
		2352.8		1528.68		2884.99				4515.87		2763.12		502.491
		4521.65		1417.62		6848.61				497.478		2619.28		1176.21
		739.276		1007.68		308.514				7011.36		2733.43		518.688
		279.976		2332.36		2375.55				3249.42		6036.45		2352.42
		3169.59		3698.69		1879.23				4301.45		2904.66		1437.29
		2518.63		1521.74		5308.36				4609.58		3779.29		864.224
		2834.08		547.997		654.82				1555.68		729.249		1921.27
		1563.78		2026.16		3131.8				1636.28		5625.36		4013.76
		2056.63		4338.09		5971.66				4606.49		3397.12		2058.17
		818.332		2455.77		1224.03				816.404		3360.1		2694.87
		3751.14		248.353		4923.1				3119.07		902.402		1253.34
		7882.52		1058.97		1958.67				1542.18		4418.69		2920.47
		408.395		367.517		4127.14				1883.47		543.755		2793.98
		2621.21		4057.72		2144.94				345.921		725.392		5499.64
		914.743		301.186		2348.56				4650.07		4522.04		2856.84
		772.055		435.775		4904.59				1607.36		361.732		1520.2
		2338.53		2298.43		5248.59				1113.35		2020.76		3211.63
		2040.05		743.903		1697.21				2470.42		772.055		1757.76
		2502.05		785.167		267.636				838		642.479		376.387
		2176.56		1529.46		1112.96				1320.05		1374.81		1256.81
		4166.86		1541.03		725.392				1087.9		2262.95		2071.28
		1634.35		877.335		607				3603.44		6501.92		1335.09
		1584.99		1060.52		2763.9				1793.62		2278.76		2065.5
		2864.16		1369.41		1970.24				7948.47		1708.01		2713.76
		1606.97		3141.82		3656.66				8241.55		534.5		2107.15
		2539.45		1664.82		1564.93				1310.8		7774.93		3126.4
		1425.72		4960.13		1024.65				2991.81		1842.21		1363.63
		2797.45		1087.12		3584.93				3045.41		6887.18		2624.29
		2965.97		2360.13		1778.97				2650.52		3855.65		1365.17
		2380.18		3125.63		1729.22				5861.37		3207.77		531.415
		1537.55		6013.7		6304.09				2844.11		1780.51		969.889
		3563.72		3067.4		3678.64				4791.6		2347.02		1327.38
		3502.4		1108.34		3028.06				1361.7		3561.4		1498.99
		221.744		4123.28		1145.74				4115.57		3800.12		186.651
		2263.33		2067.04		3040.79				5560.96		3461.91		200.534
		3029.22		1274.16		3956.3				3270.63		3572.59		1177.37
		2752.33		206.318		526.016				276.891		1728.06		2201.63
		2434.17		200.919		2444.97				4749.95		2050.84		3821.71
		1829.1		272.263		2405.63				351.705		5006.4		2041.59
		437.318		3961.31		4998.31				672.174		2716.85		2072.82
		593.503		2191.22		411.866				6230.82		3107.12		271.492
		3281.04		2999.91		3839.84				1203.2		2878.43		2570.69
		1208.22		2528.65		1774.34				3011.09		1127.23		2675.58
		681.429		273.806		3284.13				2506.29		2520.94		483.981
		206.318		1169.27		907.03				3300.71		4502.37		1315.81
		1814.44		370.988		848.027				283.447		729.249		2360.13
		2473.12		480.124		2751.94				585.404		1193.56		256.838
		1044.32		2085.55		411.866				1535.63		3086.68		1101.01
		461.228		4090.89		424.206				1777.04		1443.07		1810.97
		2150.34		317.383		2046.99				3228.98		524.087		292.317
		1800.95		214.031		3158.02				2458.08		7838.56		433.462
		419.578		3187.72		1918.57				2773.54		2113.32		1773.18
		1660.96		1511.72		2079				2382.88		4766.15		1247.94
		2757.34		1949.81		1364.4				2988.72		1649.78		270.721
		1780.51		5656.21		1227.5				495.55		4590.3		2483.15
		1335.48		279.976		816.79				3554.46		4486.17		1526.37
		3607.3		1055.5		3889.97				1324.29		4399.79		639.78
		415.336		264.936		1671.37				953.307		360.19		346.692
		980.687		3622.34		1735				8194.89		544.526		2935.89
		598.516		239.484		1913.17				633.995		1230.58		1133.02
		2334.29		641.323		1614.68				1906.23		3552.92		541.441
		1779.74		209.404		6051.11				1684.87		3081.28		325.482
		1592.7		928.626		4450.69				5261.7		5515.84		1311.18
		1061.67		1235.21		4362.77				3188.1		1942.86		274.577
		1650.55		509.819		2569.53				378.315		871.165		218.659
		1282.26		280.362		386.799				600.83		2967.9		279.59
		2075.53		1770.87		3034.23				618.184		1797.48		2640.88
		1592.7		211.717		1551.05				2708.36		363.66		1064.37
		307.357		206.704		2490.86				722.693		3161.11		200.534
		1875.76		812.933		1835.66				1286.5		2741.14		1617.38
		394.512		657.905		1839.13				326.639		2026.55		253.367
		564.194		1377.13		1740.02				415.336		4782.35		352.862
		4564.84		1009.61		309.285				1398.34		400.296		846.484
		2206.64		2031.18		3330.79				1257.19		3038.47		523.316
		3787.39		611.242		469.326				327.024		677.959		462.77
		1230.58		1124.53		4925.03				385.256		5026.84		211.717
		313.913		295.787		2769.68				280.362		728.092		1424.95
		5025.3		1014.62		7038.74				6622.24		1943.25		1015.01
		2014.98		248.353		940.581				1835.27		1988.76		1318.12
		186.265		217.502		1104.09				227.914		915.514		818.332
		335.123		2495.1		1130.32				269.178		4901.9		317.383
		3605.37		1922.42		502.877				2065.5		5597.98		423.435
		198.606		462.77		3472.71				3445.71		323.168		366.745
		1999.94		2722.25		2973.68				235.242		4835.95		1030.05
		1211.3		667.161		4336.54				563.037		528.715		1301.93
		3284.51		230.228		1116.43				2874.96		7348.41		2335.83
		6642.68		3040.4		1004.98				281.133		2028.09		2578.79
		5640.4		343.607		3439.93				4018.39		2526.73		1544.11
		4941.23		700.326		2217.44				295.402		2970.99		3847.16
		4363.54		180.095		4351.58				7579.41		3006.47		1621.24
		2848.74		358.261		1131.47				1085.58		1289.59		2514.77
		2122.57		2158.44		4256.72				1525.98		4387.45		1169.65
		534.114		852.654		3329.25				2589.97		918.985		1433.05
		1220.17		2210.5		2266.03				257.609		256.452		3699.08
		5477.27		2042.36		2335.45				318.54		1136.49		3778.13
		4527.05		782.853		2976.77				2246.36		7069.59		577.692
		7012.9		172.768		406.852				229.843		1732.69		2815.96
		3859.89		813.704		560.338				1608.9		626.668		768.584
		2235.57		227.529		4329.6				1815.6		614.328		457.757
		1969.47		502.491		6515.42				624.74		3587.24		1429.19
		4229.34		407.238		469.326				321.24		3154.55		1282.26
		3888.81		3827.88		3475.41				992.642		2608.1		1410.68
		1347.82		1419.55		6700.14				2024.62		2404.86		2025.39
		2876.12		406.852		653.663				566.122		3831.74		2240.58
		2613.49		288.846		870.394				577.692		553.396		2625.07
		949.836		524.859		2274.13				1090.6		702.254		2232.1
		4813.58		241.026		3670.93				2380.57		2930.88		2493.18
		1374.81		296.173		567.665				333.58		3109.82		643.636
		3738.41		772.826		766.656				2680.21		2119.87		2579.56
		5441.41		394.512		2920.85				1184.69		3497		2613.88
		714.98		408.78		1536.78				5589.88		1800.18		1652.48
		4451.85		668.317		4742.62				2468.88		506.734		4294.12
		2051.23		213.646		4663.57				2442.27		5423.28		2841.8
		3729.93		221.744		4319.19				2632.39		2466.95		1528.3
		513.289		374.458		2439.57				320.854		6408.6		1475.08
		2011.12		988.786		3216.25				2679.05		1028.89		947.137
		3446.1		684.129		3600.35				581.934		6664.28		1900.44
		4405.96		232.542		2773.54				1909.31		802.907		1258.35
		3748.05		666.389		3602.28				573.835		2736.13		2915.45
		4469.59		326.253		3908.09				4232.42		1767.78		2329.28
		1084.81		1383.68		332.423				1913.94		428.063		885.048
		505.191		333.58		5975.14				1517.12		5766.12		1756.21
		353.634		189.35		6561.31				5040.34		2490.09		2716.08
		2870.33		1520.97		1278.79				3247.11		356.719		2607.32
		2555.26		2955.95		3515.9				2168.08		649.421		2077.84
		8479.5		3905.4		5858.67				4361.61		804.449		1227.88
		204.005		366.36		7331.05				4855.23		542.598		2436.1
		4052.71		566.508		2306.52				1890.03		1797.09		753.93
		643.251		3190.42		5097.41				2193.53		4363.54		2721.47
		4033.43		416.493		2634.71				943.666		516.76		814.476
		1573.81		331.652		666.389				3677.48		2127.59		1927.44
		607		293.474		4355.83				1925.51		3617.71		2445.74
		1265.68		1470.45		7627.61				2051.23		358.647		2523.26
		4071.61		153.485		1287.27				590.032		1603.11		1850.31
		1938.62		2287.63		3075.49				6091.99		408.395		3160.34
		388.727		1739.24		1671.37				579.234		347.078		1087.12
		1796.71		3259.45		644.408				5709.43		4042.68		755.858
		291.16		4953.96		1111.42				320.468		4826.31		969.889
		6370.03		385.256		423.049				528.715		2962.5		5895.31
		5318.77		186.265		4728.74				4188.84		320.083		625.126
		344.378		472.797		8776.05				4768.85		434.233		1364.79
		577.306		2324.65		5330.34				2952.09		622.04		2451.53
		4085.49		387.57		5069.26				763.571		1466.21		1944.41
		4877.21		260.694		2938.21				1691.81		2791.28		2860.31
		589.647		1149.6		1343.96				578.849		1229.43		1331.24
		3579.14		196.677		4397.48				759.715		979.145		1693.35
		3901.93		186.265		2431.47				246.811		313.527		1176.21
		218.659		491.693		2367.07				4012.22		3421.8		3352.39
		337.051		1387.92		1221.33				3645.86		6094.69		1840.67
		1326.61		234.856		424.977				1454.64		361.346		4741.47
		3023.05		1891.19		754.701				486.294		2336.22		1308.87
		325.482		3113.29		1563.78				4742.24		357.104		651.349
		5130.58		224.058		7277.84				3640.07		2635.48		2823.67
		2070.51		908.572		3873				510.59		1455.8		2502.82
		3211.63		464.313		1694.9				8414.32		1120.67		461.228
		2202.01		532.957		8761.4				1285.73		1589.62		1750.81
		2565.68		188.965		4301.06				2331.98		572.678		2334.68
		4220.08		290.774		360.961				2760.43		2432.24		174.31
		7189.52		266.479		2508.22				757.015		613.942		666.775
		1101.39		462.385		6152.92				432.69		386.413		461.228
		2666.71		676.802		8214.56				1042.78		2431.09		377.543
		275.734		457.371		3418.72				1824.47		446.959		1693.35
		2782.79		309.67		2206.64				4147.19		1841.06		1343.96
		1762.38		217.888		3465.38				4194.63		5135.59		1229.81
		790.566		246.425		5254.37				730.406		3341.2		1330.85
		4376.27		695.312		3636.6				683.743		2430.32		1021.95
		281.904		643.251		3732.24				2047.37		551.854		1451.56
		4552.12		826.816		2016.52				853.426		2614.65		1595.79
		2508.22		1750.81		4937.37				1175.82		376.772		1700.3
		2208.57		764.728		6710.17				5016.82		448.116		528.329
		2872.65		209.018		6144.05				413.408		2816.73		913.586
		3911.18		580.005		5711.36				1129.16		5173.39		852.269
		225.986		368.288		5092.4				3171.13		356.719		2013.82
		339.751		225.601		3280.66				1617		2548.32		2145.71
		2018.45		242.954		1868.05				2553.72		655.977		2070.51
		1434.2		403.381		2012.28				3086.29		1322.75		589.261
		631.296		907.03		5051.52				2780.48		330.881		1119.52
		3089.76		727.706		4877.98				2048.92		252.21		2082.08
		463.927		862.681		4141.02				764.728		2868.79		213.26
		2280.3		4321.89		5428.68				1433.05		3475.79		1284.57
		1377.9		293.474		4598.78				778.225		309.285		1241.77
		1015.39		502.491		608.543				2428		496.321		1014.24
		3815.54		456.986		6287.12				423.435		503.263		1283.03
		2455		3466.53		5774.22				346.306		587.333		1401.04
		2082.85		273.42		5981.69				2122.57		4138.71		514.061
		2925.48		252.981		5464.16				2901.57		259.537		539.899
		1399.88		220.587		8873.24				412.251		633.224		3167.66
		2657.46		4100.53		6900.29				1011.15		773.598		1790.54
		717.294		470.869		1720.35				6667.36		2079.38		920.913
		2515.16		209.404		2457.7				739.661		237.555		2022.31
		8420.11		2950.93		2710.68				1839.51		468.941		1665.2
		1442.3		200.534		2162.68				1880.39		1062.83		2777.78
		3065.85		2881.52		4820.91				1921.27		518.688		3644.7
		3389.79		395.283		6260.51				520.231		303.115		1368.64
		6687.8		301.572		4795.84				3318.06		1276.09		146.158
		4776.56		2055.09		7008.27				266.093		776.683		959.091
		1765.08		766.656		6048.02				1915.87		387.57		2143.78
		2000.71		2062.8		4613.44				1015.39		279.976		2001.48
		2783.95		474.725		4191.54				879.264		502.491		2211.27
		8068.02		261.465		752.002				547.612		2579.17		4439.9
		2137.61		3243.63		6000.2				560.723		429.605		1916.26
		305.428		932.097		2707.59				468.555		2570.3		1860.72
		352.862		1750.04		2028.86				229.457		1335.09		1831.41
		6138.26		279.59		1266.06				1568.41		260.694		418.036
		784.01		3769.65		5448.73				2271.43		271.106		1208.6
		666.389		228.3		7491.1				2407.18		301.958		1387.54
		4837.11		308.128		7051.08				2444.58		316.998		320.854
		224.829		247.968		5085.07				8376.91		469.326		1732.69
		5506.2		264.165		421.507				1220.56		386.799		1654.4
		742.746		2311.54		5610.32				1082.5		439.632		2178.88
		3442.24		452.358		4028.8				8652.65		1683.33		509.819
		4338.09		2860.69		5348.08				363.66		385.642		3260.6
		373.687		198.991		4928.12				5069.65		354.791		1738.09
		2364.76		2304.98		5551.32				4284.48		766.656		1364.02
		329.338		332.809		2085.94				2473.51		346.692		3358.17
		1566.86		253.367		5449.51				801.364		763.185		2307.3
		2227.08		899.703		3154.16				628.982		232.928		1436.13
		5159.5		332.038		7359.59				731.948		2048.92		390.655
		1026.19		224.829		5590.27				361.732		242.183		1076.33
		2866.86		161.584		7055.7				2729.19		1224.8		2211.27
		688.757		220.587		2668.64				2232.48		484.366		2280.69
		1003.05		404.924		3269.09				2203.56		2170.39		1372.11
		911.658		492.465		6429.42				2761.97		181.252		2343.16
		396.054		936.339		4264.81				5181.87		2806.7		204.005
		3879.17		416.493		2851.05				2738.06		162.355		1984.51
		2110.62		971.818		6180.68				387.185		544.141		2092.11
		5955.47		278.048		6941.17				660.219		872.708		2738.06
		4521.65		1903.14		1114.51				860.753		220.587		2539.07
		2613.11		896.618		1134.56				2660.16		258.766		1443.84
		4852.15		1942.48		1284.57				1055.5		1209.37		1670.99
		3570.27		750.845		2289.94				1797.09		1857.64		1067.07
		1922.04		230.228		4459.56				1505.93		937.11		558.024
		3662.06		166.212		5805.07				1110.65		432.305		2323.49
		3341.97		2183.51		3014.18				571.907		459.3		2396.76
		2902.73		2335.83		667.932				2964.04		1061.67		2229.01
		622.812		498.249		2773.92				1881.16		226.372		2102.13
		3221.27		787.866		2564.91				1687.57		1027.74		470.869
		3911.95		672.174		2222.45				3057.37		2985.64		2449.98
		1479.32		173.153		2031.56				1990.3		589.261		3950.13
		4434.5		237.941		1960.99				420.35		1696.83		2923.94
		765.885		253.752		2780.86				3579.91		158.884		2422.22
		2058.94		399.525		3735.33				1011.54		1432.66		960.248
		1173.89		1146.9		1998.01				730.406		319.312		703.797
		2547.94		757.015		4395.16				1991.84		936.339		2265.65
		555.71		1135.72		3871.07				2276.44		519.074		1423.4
		4601.09		1304.63		2144.17				1595.79		882.349		1424.95
		3473.48		330.109		5189.58				284.989		3270.63		1645.15
		2061.26		178.552		8138.97				936.724		2569.92		2732.66
		2081.31		1188.55		3076.27				407.624		2476.59		2759.65
		838		453.901		3335.8				2588.43		115.693		1842.98
		5102.04		399.139		3964.4				418.422		1367.87		874.25
		6189.94		1421.09		5363.89				786.71		606.229		1496.29
		4153.36		211.717		2566.06				2158.82		135.36		5896.85
		1362.47		2299.97		4904.98				342.45		166.983		1041.62
		838.771		468.555		2197				1786.68		2015.37		1414.92
		2827.91		3395.19		3703.32				1355.92		400.296		1968.7
		647.493		418.036		3215.48				5597.21		2948.23		3412.93
		2157.28		1138.03		382.557				2561.05		253.752		853.04
		7395.45		3308.81		2413.35				2495.49		2694.48		1635.89
		2480.06		2448.05		2745				1454.64		246.425		1686.03
		2841.8		1192.79		2301.9				469.326		357.104		3045.8
		4022.24		1975.26		1766.24				6645		2817.5		2749.24
		7892.93		2453.45		3915.81				2148.03		507.505		1657.49
		1408.75		631.681		2177.33				337.437		114.15		1763.54
		3148.77		780.925		5676.65				1650.93		637.466		1390.62
		1471.22		455.829		2613.49				1380.98		909.344		3384.39
		4655.85		1298.07		2424.14				3057.37		168.14		503.263
		2768.14		1095.99		2502.43				214.031		267.636		3810.91
		1598.87		2059.71		2031.95				1798.63		360.19		686.057
		3563.72		3767.72		573.064				2112.93		1179.29		1059.74
		951.379		2783.56		971.046				343.221		619.341		593.889
		4513.17		4640.04		492.465				586.176		1051.26		2769.68
		1715.34		1515.19		4858.32				504.805		217.502		2257.16
		3097.86		1303.08		3302.25				738.504		146.544		3797.42
		3171.13		1233.28		5410.56				744.289		2364.76		1190.86
		2188.9		1787.84		3636.99				2561.05		516.76		2007.65
		1799.4		1468.91		975.288				2298.43		3878.01		709.196
		2481.22		1235.6		3343.52				502.106		349.006		804.835
		2223.61		1348.59		4293.35				1358.23		189.35		7834.7
		3570.27		1528.68		8617.17				2321.56		2436.49		448.502
		3999.88		2717.62		1277.63				384.485		210.175		2689.85
		362.118		1063.21		769.356				286.532		165.055		895.075
		2270.66		4155.29		4856.39				1459.65		1336.25		343.221
		328.953		2651.67		4945.47				1239.45		406.467		1790.54
		4768.85		571.907		4250.93				1056.66		2839.1		2126.43
		1890.42		170.839		3864.13				763.185		1353.22		2813.26
		608.929		4768.08		4755.35				1807.89		3289.53		255.681
		1899.67		317.769		2815.57				2602.31		1498.99		1852.62
		1548.35		3502.4		3255.97				1340.88		264.936		3225.89
		211.332		2308.45		4258.26				984.544		163.898		2286.09
		604.301		705.725		1836.81				779.768		3464.61		2449.6
		1311.57		505.962		2132.99				2149.18		187.808		688.371
		4822.45		1912.78		3039.24				1372.5		115.693		1162.71
		2960.57		1545.27		4536.69				1743.1		754.316		1765.47
		5991.72		640.166		1415.69				463.156		948.294		2301.51
		2465.8		1379.06		3414.86				1630.11		352.091		2812.1
		886.591		239.484		6121.68				2412.96		4225.48		4035.36
		1974.49		320.854		5414.8				420.35		1368.64		1264.13
		819.103		1043.16		8101.18				1352.06		319.697		3529.39
		915.514		529.486		8051.43				1820.23		2958.26		2874.19
		3997.56		955.235		4255.94				998.427		4076.24		1788.61
		2327.74		3044.26		519.46				411.094		1378.67		1526.37
		2854.91		2574.55		3068.17				225.986		1032.36		2763.9
		3399.82		123.791		4907.29				2454.61		1390.62		1893.12
		3346.6		1690.65		7368.85				743.903		205.933		2178.11
		2098.28		3515.13		3296.08				1423.4		1159.24		1911.63
		5498.1		2501.27		739.661				1584.99		353.634		2276.83
		2770.84		1607.74		3686.35				812.933		759.715		1368.64
		3529.01		7922.63		3128.33				237.555		276.12		379.472
		7923.4		6457.57		1572.26				2167.69		2320.02		1817.92
		2361.67		2270.66		2615.42				515.218		369.831		1314.27
		3778.52		422.278		4848.29				1610.06		2222.45		836.072
		4447.61		1699.91		2743.07				1635.89		210.946		2930.11
		4364.31		1815.6		4407.5				1303.47		583.862		1925.12
		885.048		1081.73		2739.22				3263.3		424.977		1218.24
		1141.11		1825.24		528.715				1948.65		151.557		1745.8
		1578.05		1335.48		5147.16				900.86		3692.91		1898.9
		1854.94		484.366		4862.94				2335.83		2446.9		210.175
		5356.95		446.573		2782.02				2316.55		2159.59		2152.65
		2230.94		3380.54		4959.74				356.333		149.629		2233.64
		821.417		3232.84		949.45				1359		190.893		1675.23
		3906.55		1218.24		3847.16				568.436		3289.91		3174.99
		3535.18		1731.53		1990.3				2406.79		327.796		2112.93
		7063.03		348.62		940.581				812.162		175.853		1448.09
		3608.45		2027.32		6005.22				459.3		252.21		594.274
		547.997		4106.31		4995.61				468.941		212.874		2014.98
		2574.55		6103.56		4518.18				664.847		1858.41		1298.84
		815.247		1841.83		1856.48				2352.8		856.511		1528.68
		486.294		1812.13		5001.78				2092.49		442.717		1762.38
		1475.47		1694.9		1293.44				735.419		107.208		2401.01
		4631.94		986.858		2833.31				1291.52		537.585		1467.75
		451.587		1004.21		661.376				1110.26		2647.05		873.093
		4272.53		2003.8		4088.58				463.542		148.472		1797.48
		755.087		1551.05		5090.09				424.206		197.063		2385.2
		947.137		1437.67		1057.43				288.846		1909.31		2302.67
		1089.05		1368.26		2841.8				2636.63		3399.82		1586.53
		4451.47		682.201		727.321				698.012		231.771		750.845
		267.636		2127.2		2236.72				516.76		1839.13		482.052
		292.702		1364.79		2556.03				271.492		3019.58		445.031
		4643.52		2193.53		4354.28				1610.83		1085.58		1028.51
		1046.63		1846.84		4559.44				242.183		1367.49		1930.14
		3334.65		1842.21		981.073				2182.73		143.844		1936.31
		556.096		1921.65		1188.16				1425.72		2653.6		1621.62
		2980.24		2343.93		1770.48				632.453		250.282		1246.78
		730.791		1987.21		399.911				448.116		114.536		425.363
		975.288		639.009		7019.84				533.343		203.233		519.46
		5807.38		666.775		4951.64				773.212		706.11		1352.45
		5775.37		6051.11		573.45				2539.07		4236.66		862.295
		6003.29		740.818		1102.55				3109.43		1232.9		396.054
		1639.36		3581.46		4428.33				269.564		376.772		215.959
		5805.45		4486.56		5184.19				2457.31		198.606		1057.05
		2532.12		5240.87		2523.64				3723.37		260.694		764.728
		6179.91		414.565		4025.33				505.962		1417.23		379.086
		2846.42		5005.25		1415.31				1850.7		273.806		1212.84
		5916.9		1842.98		887.748				276.505		230.614		1311.57
		2416.05		222.901		3298.39				646.336		1769.33		591.575
		3606.14		334.352		2544.47				986.086		130.347		679.887
		5107.44		213.26		3149.15				613.171		2422.99		1820.23
		704.953		240.255		5263.24				1168.49		482.438		461.999
		7547.4		966.033		1798.25				3386.71		219.43		421.507
		1136.1		639.78		1282.64				6546.66		775.912		1143.04
		3921.98		872.322		1048.95				2451.53		257.223		227.914
		5342.68		1586.92		630.139				404.153		2785.11		1358.23
		3961.31		800.978		1773.95				1249.87		178.552		758.172
		4633.87		260.308		356.719				740.818		1273.78		478.582
		674.488		372.144		3240.93				2909.28		1985.29		459.3
		1098.31		310.056		1471.22				1694.51		437.318		1496.29
		5357.72		2218.6		6856.71				895.075		292.317		484.752
		1453.1		234.856		6787.68				2377.48		1350.13		898.16
		3439.16		429.991		5093.56				613.942		1285.73		1079.41
		1210.14		3582.61		5207.71				2383.65		1503.62		1225.96
		2929.72		619.341		6527.76				755.473		1790.15		1923.2
		1770.87		1638.98		5060.39				2013.82		327.024		503.263
		7329.51		212.103		2611.95				963.719		1689.5		1022.34
		5387.42		931.711		453.515				3684.42		844.556		1478.94
		3582.61		191.278		8322.54				760.872		404.924		595.046
		2227.08		163.898		1844.14				421.121		191.278		2485.85
		2960.96		2440.34		6559.38				888.519		1463.51		515.603
		5438.32		1572.26		1085.58				2170.01		2402.55		1342.03
		1060.13		334.737		903.945				2192.37		1323.52		1467.37
		4164.93		2872.65		1206.67				1215.93		816.79		2380.57
		741.589		448.116		399.525				6876		1829.1		2197.39
		3889.2		940.966		8711.65				3311.51		750.459		2843.72
		1672.14		5192.67		4624.62				2205.87		497.092		2853.75
		3755.77		1407.59		1023.11				4726.81		970.661		1196.26
		2027.32		202.076		3804.36				2960.57		4237.05		1198.19
		1874.61		171.996		1979.5				3142.21		3922.36		273.42
		2583.8		2567.6		2151.11				1051.65		829.516		608.929
		6073.09		3335.03		5579.47				720.765		160.041		611.242
		5715.21		6250.48		5420.2				1583.06		349.777		284.218
		522.159		168.526		5904.18				1930.91		1602.73		2252.53
		2508.22		603.144		1991.45				3241.71		1320.44		1361.7
		613.556		2482.76		6742.95				389.884		2369.38		779.382
		4893.8		279.205		3566.03				721.536		729.249		2061.64
		3399.05		5044.97		1749.66				448.116		293.474		1813.67
		5358.49		1524.83		3977.51				5617.65		1697.6		574.606
		6358.85		3140.28		908.187				1199.35		387.57		1241.77
		3194.27		925.926		404.538				2738.44		397.982		964.105
		3193.5		2553.34		6212.69				3326.93		238.712		254.524
		1061.29		410.709		1625.48				782.082		3355.86		1020.41
		3507.8		1556.07		2232.1				2422.22		1666.74		288.46
		1503.62		661.762		7692.4				364.817		297.716		2199.7
		578.849		2140.31		4756.89				1354.37		211.717		3804.36
		2367.84		1168.11		6696.29				2899.64		596.974		1973.33
		4110.56		5998.66		7709.37				428.448		1640.91		1119.9
		4126.75		5631.91		1912.78				2743.84		3001.07		2052.77
		5177.24		704.182		4540.16				1952.51		305.043		3297.62
		964.105		2185.82		2671.34				3653.19		205.933		4139.1
		3699.46		4949.71		1265.68				597.359		4935.83		439.632
		3756.15		3974.81		1438.44				866.923		3220.88		250.282
		4322.66		217.888		3487.36				1704.15		2357.04		512.132
		2974.07		2941.29		1466.6				3102.49		327.024		933.253
		1049.33		2499.34		1349.36				472.411		356.333		1953.28
		664.461		5481.52		1008.84				361.732		149.629		567.279
		449.658		1241		689.913				4119.81		203.233		327.796
		6926.52		193.978		1707.24				1670.6		158.499		2444.2
		6606.43		568.822		7080.77				5969.74		230.228		811.391
		4169.56		3781.61		4202.34				962.177		505.577		1491.66
		229.843		490.537		8202.6				2925.86		806.763		306.971
		5108.98		5877.57		4315.72				2595.76		246.425		2665.17
		3095.55		1780.12		413.408				235.627		1307.33		377.929
		508.662		1957.9		2516.31				2041.2		4547.88		3826.72
		6535.47		3922.36		5725.63				1434.59		1006.91		1930.52
		253.752		537.199		3361.64				2316.16		546.069		3099.4
		1338.95		3822.87		4330.37				763.957		1448.47		204.776
		315.455		2206.64		2048.14				3419.49		1741.17		2659
		363.275		1660.96		4594.54				5967.81		3121.77		1738.47
		2210.89		1747.73		7729.04				7370.39		1642.45		279.976
		1806.73		4913.85		4023.02				1487.42		215.959		1498.22
		1832.96		2166.15		2097.89				2942.83		2957.1		1274.16
		1782.05		1779.74		3790.47				269.178		2812.1		2077.45
		1879.23		1590		870.779				2558.73		1724.2		1428.03
		6746.03		1256.04		1225.18				367.902		214.417		2743.07
		734.262		5375.85		3155.32				2973.3		263.008		402.61
		5132.89		3196.2		4764.61				290.388		176.624		2742.68
		7460.24		5847.49		2764.28				3303.41		211.717		1714.18
		3027.29		949.065		6197.27				806.763		3862.59		623.197
		5069.65		4732.6		4914.23				4821.68		141.531		257.223
		863.067		660.605		5764.96				758.943		880.421		2949
		712.666		862.295		6785.37				1997.24		311.213		2845.27
		5493.08		2958.64		3767.72				2195.84		1559.54		1073.63
		1401.04		5498.1		404.538				2249.45		197.834		1431.12
		233.313		3191.96		4584.51				4102.46		4321.12		1603.5
		3028.06		2094.04		2947.85				2901.18		211.332		389.113
		373.301		2997.98		5490.77				2693.32		128.419		2292.64
		3171.52		205.162		7360.36				3290.68		212.489		204.39
		2377.48		2638.56		2693.32				1843.37		207.09		1091.75
		1052.42		968.733		503.648				5925.77		2315.39		3883.03
		3740.73		1706.08		3842.54				7829.69		258.766		312.37
		2933.58		232.156		5584.1				1814.83		149.243		246.425
		1433.43		2843.72		5545.53				5150.25		930.168		3257.9
		1754.67		2423.76		2862.23				4990.98		249.896		2103.68
		3735.71		275.348		8287.06				1829.48		136.517		2181.58
		3759.24		1395.25		5877.57				3562.56		289.617		2555.26
		1928.6		1798.63		4052.32				2310.77		192.435		1645.15
		4577.95		1863.81		4932.36				5883.35		788.252		1799.02
		451.587		1483.57		2055.47				3284.13		937.496		3345.44
		919.37		3960.54		1610.06				6885.64		2164.99		598.902
		1045.09		1347.82		2686.77				5075.05		2769.3		458.914
		3769.65		2796.68		4148.35				415.336		197.834		1955.59
		1269.15		1977.96		3671.31				272.649		277.277		359.418
		3651.64		4136.4		3423.34				616.641		1554.91		537.585
		2374.78		2307.3		5947.37				1800.18		2205.1		2220.53
		1596.94		2934.74		3794.72				3371.67		112.222		4206.2
		758.943		1353.99		3135.27				3839.84		222.901		3313.82
		2537.52		1517.12		2269.89				348.62		210.175		2257.16
		592.346		1645.53		4181.13				4205.81		173.539		1699.14
		2401.39		4051.17		5741.44				2071.28		725.392		893.532
		2228.62		563.809		1250.64				8528.47		2338.53		4107.09
		595.817		268.792		4473.45				898.546		1971.79		342.836
		1173.51		215.959		665.232				3146.45		555.71		924.384
		7904.89		2918.92		1716.11				962.562		2235.95		2920.85
		1111.81		1614.3		2174.25				1541.8		1385.23		1426.49
		3805.9		8723.61		4737.61				4704.06		2775.85		970.275
		383.328		5895.31		3735.33				1900.83		1145.74		211.332
		2820.97		568.051		5592.58				502.491		300.415		204.776
		2707.59		2277.22		5850.57				6507.71		2122.19		3871.46
		904.33		3973.66		6829.72				2677.9		3854.11		488.223
		588.875		526.401		3487.75				1616.22		332.038		300.801
		871.936		430.762		527.173				1582.67		200.919		2615.42
		1303.86		3036.93		636.309				3811.3		1420.7		502.491
		1845.3		212.874		5968.19				2637.41		249.125		1601.57
		1836.81		6551.67		8819.63				3914.65		313.141		2428.39
		1876.15		4530.14		6966.62				2254.46		306.971		358.647
		384.871		396.44		628.211				2483.15		242.569		2037.73
		1551.05		1308.87		7944.99				1533.31		161.198		2876.5
		1464.67		2216.67		3884.19				1813.67		193.592		1226.73
		3749.6		1051.26		3466.92				1007.68		1811.75		864.995
		593.889		3296.47		2059.71				438.089		168.14		312.756
		256.452		4174.19		5463.77				343.993		505.962		1072.09
		547.226		1104.48		3346.22				935.182		136.903		342.45
		1075.94		6863.65		8076.11				6752.2		382.557		475.882
		2388.67		478.967		3489.29				743.132		1568.79		3510.88
		1334.32		1463.13		1588.07				654.82		232.156		2551.41
		977.988		1003.83		2283.39				4685.94		185.879		369.445
		580.391		3953.99		4999.46				2068.97		752.773		718.065
		1493.21		3933.16		1680.24				3814.77		544.912		234.47
		487.837		4353.13		5073.89				283.447		1153.84		256.066
		1653.63		5730.25		2708.36				1174.66		1745.8		1277.63
		504.034		464.699		2620.82				204.39		167.369		2434.56
		2013.44		1003.05		1814.44				435.39		391.041		1362.47
		521.388		2730.34		448.887				1025.42		462.77		2239.81
		3244.02		3072.02		5200.77				232.156		328.181		347.463
		2858.38		433.462		1428.03				368.674		188.193		2062.41
		448.502		2261.4		3116.76				363.66		186.651		1635.12
		3481.19		1425.33		3568.34				2401.01		1548.35		3488.9
		653.663		4066.21		1549.12				1468.52		1189.7		1591.54
		444.645		4576.41		2979.86				315.841		174.696		1730.76
		2456.15		1047.4		553.396				4374.72		205.162		3310.74
		292.702		4111.71		6761.46				214.803		188.965		2209.34
		1508.25		1704.54		2471.97				1644.76		212.874		437.704
		2719.55		2218.6		5746.06				405.695		159.656		2111.39
		735.034		4282.17		3112.52				3022.66		2097.89		1316.58
		1100.24		474.34		464.313				915.514		4277.54		2871.49
		1863.42		737.733		458.528				976.06		240.255		1432.27
		475.497		2679.44		477.425				3013.02		1830.64		1365.56
		561.109		7633.78		3357.4				700.326		128.419		1322.37
		2916.61		1841.44		1296.91				3632.75		592.346		2798.99
		412.251		5145.62		2696.41				4667.81		1338.95		6595.63
		564.58		2144.17		1818.69				647.107		593.117		7268.19
		1445.39		2628.92		599.673				3248.26		3496.61		1615.07
		3661.28		3593.03		6800.8				485.523		1134.17		2068.58
		436.161		2424.14		1968.7				253.752		1107.18		3533.64
		196.292		1024.27		414.179				4058.88		3555.23		2181.58
		229.071		2122.19		1347.43				1383.68		2211.66		1293.06
		1296.53		2019.22		1966.77				3475.79		2499.73		2097.51
		220.202		1911.63		718.837				2996.82		3906.55		1908.54
		432.305		3000.68		4751.49				2681.37		604.301		1404.12
		239.098		1771.64		1543.34				786.324		1171.97		2367.84
		352.477		3045.03		1500.53				247.968		3242.09		904.33
		695.312		4299.14		1817.53				497.864		382.942		3181.16
		269.949		1017.71		4737.61				410.323		657.905		1431.89
		838.771		188.193		5829.36				547.612		287.303		1733.85
		401.453		752.002		2475.44				269.949		973.36		3478.49
		241.412		365.203		4367.4				298.487		2048.53		1625.87
		1273.39		648.264		1368.64				613.942		2264.88		2068.2
		1591.54		2027.7		4242.83				342.45		145.387		2643.57
		581.934		5956.62		4576.8				500.563		1041.62		2759.27
		1140.34		245.654		5930.79				256.452		2685.61		566.508
		5775.37		1173.12		929.783				4355.83		295.016		3409.07
		2529.04		349.392		6990.92				704.953		833.758		3090.92
		746.603		494.393		338.594				5953.93		1681.78		3045.41
		2195.84		700.326		576.92				2944.76		3086.68		544.912
		4914.23		2991.04		3794.33				3966.71		702.64		599.288
		480.51		376.001		2490.48				1960.6		3375.52		1967.16
		1102.94		2306.91		1359				1099.08		427.291		679.887
		3338.5		968.347		7672.35				1665.59		984.93		1272.62
		3406.76		202.848		2919.31				3301.09		2852.98		2328.12
		3266.77		987.243		6722.51				1370.57		859.596		1502.46
		1648.62		3600.35		5224.68				443.874		1524.44		1016.94
		2940.91		1502.85		3488.13				564.965		426.52		1008.45
		956.392		3180.78		594.66				416.108		235.627		258.38
		1953.28		1561.46		4983.65				4555.2		1356.69		681.815
		4252.86		338.979		505.962				664.847		2588.04		524.473
		2159.59		1983.36		8695.07				3201.99		3143.75		1278.79
		503.648		1744.64		5400.14				1409.14		2262.56		568.051
		328.181		234.085		1895.04				607		2008.81		347.849
		4176.89		263.393		913.2				2172.71		1046.63		2277.22
		3116.37		279.205		4016.85				2979.47		2882.29		927.469
		1433.05		357.49		1520.97				532.957		2421.45		1655.56
		398.368		599.288		642.479				5450.28		280.362		566.508
		3767.34		502.106		4449.54				1563.01		2684.84		1751.97
		1907.77		1449.63		7120.11				4677.06		552.625		2662.09
		1331.24		581.548		3056.98				1838.74		1831.8		802.907
		5671.64		797.893		3043.49				1031.98		258.766		732.72
		3785.46		3526.31		655.977				1595.4		246.04		360.961
		6267.45		3484.66		342.836				1003.05		264.55		2080.54
		5454.52		2933.19		1344.73				2742.3		662.918		1003.44
		2569.92		2614.65		4376.27				408.78		531.415		3024.97
		1402.58		1737.7		2363.6				3134.11		941.738		472.411
		3425.27		4238.59		1220.56				1178.91		416.493		1124.53
		454.672		726.164		2284.54				8006.31		2244.44		2348.17
		1881.16		426.52		3498.16				1236.75		1188.16		836.843
		2303.82		1070.54		2071.28				517.917		194.749		3601.51
		4211.98		3593.03		5642.33				224.829		207.475		517.917
		8518.83		277.662		3487.36				2886.53		193.207		2648.97
		1541.8		4811.65		1210.53				2135.68		1164.25		224.058
		6139.03		3412.55		860.753				6876.38		2744.61		625.897
		4381.28		1863.04		2161.52				1659.8		1210.14		311.213
		6082.73		199.763		2208.96				831.058		163.898		500.949
		3048.11		244.111		3018.42				2239.04		617.413		2758.5
		6370.42		209.404		2132.99				4298.75		873.865		4274.45
		3906.94		4112.87		2322.72				1823.32		1363.24		1446.54
		2421.06		332.423		2111				7568.61		3158.02		279.976
		3063.93		1676.39		2791.28				5091.24		2865.32		722.307
		3607.68		222.515		2179.65				2429.93		701.868		1984.9
		2886.53		336.28		1622.4				981.844		193.207		2977.93
		3498.54		1366.33		2325.81				485.138		3965.56		470.098
		7979.7		611.242		2458.08				1133.02		925.541		894.689
		741.975		829.516		1621.24				4319.57		2652.06		1687.95
		2378.25		2131.44		761.643				1854.94		1329.31		1894.27
		4066.59		219.816		1150.37				2485.85		2805.93		2573.77
		1202.82		2566.83		1517.5				1318.12		1108.72		588.49
		295.016		2033.49		477.039				2456.15		334.737		758.558
		3161.11		458.914		4184.6				2270.27		902.402		1560.69
		2806.32		3016.88		2217.44				2287.63		692.999		3183.86
		1599.26		588.875		4339.24				273.806		714.209		2986.41
		5675.11		1883.86		618.184				902.402		281.904		244.111
		4202.73		774.369		2166.54				2269.89		2212.43		3070.09
		596.974		601.216		440.789				779.768		853.04		697.241
		344.764		376.001		4044.61				534.114		260.694		2231.32
		4478.85		1053.96		373.301				2679.05		2102.13		547.997
		2209.34		1478.55		315.069				3510.11		3592.64		627.825
		2536.37		433.462		2380.57				3437.61		2334.29		918.985
		1740.4		1045.09		3286.44				7061.88		1898.9		3971.34
		746.217		2164.22		3885.34				553.782		548.768		1461.97
		3582.23		505.577		5479.97				754.701		3175.38		2424.92
		495.936		3287.6		374.458				2918.15		2525.95		1067.46
		2355.5		345.921		1959.45				2827.14		283.061		297.33
		3912.72		406.081		768.584				1947.11		222.515		2304.21
		711.895		3260.99		238.712				2417.2		1814.06		2040.05
		7923.78		2273.74		2727.64				4820.14		767.427		2209.34
		1599.64		2222.84		5260.54				3097.48		374.844		2118.33
		2157.28		2270.27		1510.94				3516.67		390.655		1748.89
		2999.52		858.825		2597.68				5001.39		2449.21		1492.82
		5247.81		2134.53		1882.32				706.11		195.906		2973.3
		1462.35		364.432		571.907				3371.67		644.408		523.702
		1117.98		1774.34		2018.06				251.053		1831.8		1434.2
		6317.59		383.328		3803.2				2603.08		3341.2		262.237
		2168.47		903.945		725.778				5234.7		1048.95		986.086
		657.52		1328.54		1725.75				1433.05		2756.95		343.221
		3796.64		1137.64		7296.35				881.577		127.647		1208.22
		434.233		234.856		3589.17				5947.37		962.948		2013.05
		2293.41		451.201		1140.34				5858.67		1262.21		352.091
		1524.06		494.779		360.19				524.473		2409.49		2358.2
		5694.77		315.069		5715.98				310.442		197.449		451.201
		3434.14		239.098		514.832				333.966		616.256		629.753
		985.701		2638.56		2945.92				3468.46		1066.69		1506.7
		2891.93		280.747		3787.39				377.929		4128.68		1671.76
		573.835		2937.43		2303.82				1105.25		644.022		543.369
		316.998		2052.77		1568.02				1880.39		1240.22		404.153
		297.716		300.801		962.562				3806.29		214.803		2741.53
		1168.11		2820.59		3246.72				4254.4		145.001		2289.94
		8009.01		323.554		1480.48				5408.63		1544.5		1279.95
		269.178		2384.81		4257.49				3444.17		2355.89		675.645
		3523.22		2674.81		5573.68				5009.49		446.959		1110.26
		4420.61		306.971		795.194				301.186		709.581		3001.07
		3910.8		905.102		368.288				300.029		2665.17		6609.13
		2442.27		2153.04		483.209				3417.94		1139.19		1315.81
		432.305		556.481		3814.38				1257.58		1912.01		1686.03
		6818.53		326.253		628.596				1598.87		284.989		460.842
		3126.01		215.188		1716.49				3547.52		1247.17		233.699
		6685.1		211.332		1914.71				4962.06		1239.45		809.848
		3286.83		357.104		618.955				2622.36		1474.69		655.591
		4014.15		590.803		2477.75				4999.46		1782.05		2117.95
		696.855		231.771		2286.09				2747.31		1637.05		3095.55
		976.445		331.266		5643.87				587.718		693.77		2644.73
		3055.05		1604.27		689.913				587.333		379.857		305.043
		2922.78		296.559		3070.48				4294.12		198.22		1332.01
		3101.72		448.116		843.785				4288.72		515.603		3347.37
		3628.12		1246.01		441.174				1130.7		1367.49		2067.81
		2121.42		743.132		1578.82				5516.99		2373.63		203.233
		2026.55		1122.6		346.692				4723.73		1293.83		2053.54
		445.802		3800.12		1171.97				977.988		525.244		740.047
		4377.04		453.129		1123.76				588.49		1776.27		286.532
		5384.72		2855.29		2136.46				657.905		425.363		857.282
		1283.42		1034.29		1930.14				2368.61		243.34		1301.93
		692.227		1753.9		1953.28				1579.59		286.532		298.873
		5936.57		542.598		4184.99				980.687		779.382		2633.55
		1721.51		1986.44		787.095				3233.22		3848.32		730.406
		2786.26		1039.31		2926.25				5573.68		220.202		898.931
		1750.43		473.568		2299.2				3245.95		391.427		3011.09
		5287.92		249.896		3375.91				283.832		4076.62		537.199
		996.884		310.442		2493.95				3335.03		258.38		1940.16
		1384.07		266.093		2215.51				8412.39		1509.02		775.912
		5763.03		399.525		1999.55				1530.23		2192.37		4230.88
		564.965		244.111		328.181				1345.89		460.842		671.788
		2990.27		387.185		1495.9				3099.79		1564.93		896.232
		3674.4		204.005		3628.12				5536.66		197.449		677.573
		7159.06		332.038		5265.17				2189.29		348.235		1274.55
		8356.09		414.179		725.007				2117.56		3303.41		2259.86
		4794.3		206.318		632.067				2483.15		1606.58		397.597
		2198.55		1900.83		955.235				316.998		200.148		2118.72
		2884.22		215.188		4156.45				880.421		521.774		1572.65
		393.74		197.063		1911.24				2965.59		1385.61		2750.4
		4330.76		365.203		2960.96				2936.28		2931.26		1239.07
		1979.11		352.091		2573.39				1241.38		4883.38		2119.1
		5724.85		869.237		4655.08				448.502		741.975		1976.8
		2722.25		1438.06		384.485				2099.82		2156.12		2018.84
		6290.21		612.399		1050.87				3261.76		2870.72		1813.67
		2874.19		633.61		750.459				411.48		143.459		2813.26
		5011.03		360.575		1438.44				3730.7		431.533		1683.71
		5164.13		735.805		4006.05				2669.41		1096.77		548.768
		3217.41		329.338		1028.51				2234.8		4495.43		2478.14
		8530.01		231		245.268				2421.45		495.55		2394.07
		2419.13		195.135		2830.23				3557.55		885.434		1027.35
		5601.84		212.103		3808.99				1092.52		1375.97		2759.27
		3114.83		982.616		1588.46				788.252		1218.24		1472.38
		3474.63		482.438		2340.85				1533.31		1030.43		1376.36
		4574.48		372.144		1905.46				910.501		231.385		2368.23
		1177.75		202.848		2125.27				1082.88		1659.42		408.009
		8829.27		219.816		265.322				5579.08		460.842		369.445
		689.142		1348.59		4665.88				1493.98		3091.31		589.647
		3628.12		294.63		1113.35				5776.92		1561.08		507.505
		4835.95		445.802		1969.09				252.21		153.1		228.3
		1163.1		458.914		2137.23				379.857		268.792		2930.11
		306.971		780.925		7953.86				5102.81		2734.2		329.724
		4219.31		367.131		3050.43				2557.19		2325.81		1594.24
		4397.48		312.756		2654.37				390.27		1596.94		2466.18
		1219.79		740.433		2138.77				1038.92		3697.53		188.193
		499.792		1939.01		4766.92				4794.69		161.97		1422.63
		1971.79		257.609		3916.58				463.156		858.053		559.566
		276.12		457.371		1963.3				257.994		1441.91		1999.55
		1617		659.448		823.346				2981.4		4068.52		2178.88
		304.657		326.639		5292.55				1627.41		1842.21		704.182
		1650.93		531.415		1598.49				885.048		243.726		1341.26
		249.125		239.484		1718.81				686.828		782.082		3334.26
		8838.53		269.949		1306.17				1098.69		2106.38		1895.82
		6554.76		509.819		747.76				418.036		2662.86		326.639
		2628.15		1106.41		2002.25				1582.67		1483.57		414.951
		958.706		315.841		1942.48				2297.66		137.289		1952.12
		5938.5		242.954		1405.28				4787.36		1493.98		674.102
		6004.44		389.884		3245.56				1171.19		802.521		912.043
		1138.03		964.49		330.881				2392.52		2036.58		422.664
		5076.2		258.766		3132.18				2035.42		627.825		986.858
		598.131		600.059		4617.29				5359.27		2158.82		462.77
		3556.78		359.804		3397.89				311.599		1682.56		1173.12
		674.873		472.026		3592.26				1942.86		2091.72		2276.83
		2381.34		615.485		1396.41				325.867		473.954		443.874
		2277.22		910.886		290.388				1692.2		1232.9		1775.11
		4308.78		295.402		2785.88				1770.1		990.714		814.476
		7702.81		817.561		2642.03				475.111		2586.5		195.135
		2100.59		354.019		323.168				421.507		2053.54		2172.71
		2500.12		255.295		848.412				2962.89		3598.04		202.848
		4213.52		1834.88		405.31				588.104		276.12		2503.2
		2907.74		328.953		1333.16				4119.04		1217.09		2259.09
		1171.58		1908.54		4362				1967.16		1652.09		1010
		970.275		704.182		1857.64				441.946		1403.74		1687.57
		2355.89		4167.25		826.045				2105.99		507.119		1299.23
		4163.01		259.923		4046.54				2416.82		1036.99		244.111
		2828.68		408.78		5370.06				1857.64		453.901		2106.76
		1359.39		669.86		1119.9				1453.48		1545.65		2290.33
		4776.95		268.407		4911.15				956.778		387.185		4025.33
		733.491		428.063		6793.47				259.923		961.02		1131.09
		694.927		259.151		248.353				300.801		837.229		947.522
		2751.17		2752.71		435.39				627.825		1418.39		1998.01
		2848.35		1529.46		785.938				2326.58		1045.47		1626.25
		3684.42		3559.86		2423.37				267.636		1807.5		1347.82
		370.602		3321.53		1675.23				1522.9		4019.93		1739.63
		793.265		3300.32		1467.75				364.817		217.116		1018.48
		350.934		497.478		3223.97				650.192		1601.57		641.708
		2394.45		446.188		2046.22				396.44		695.312		2016.52
		419.964		1439.22		2555.26				1406.05		470.098		1686.41
		4406.73		359.418		1608.9				765.499		189.35		1655.56
		244.497		1768.17		975.674				559.566		3428.36		411.866
		373.301		613.556		3114.83				3433.76		733.105		1720.73
		3167.66		3847.93		1453.87				467.784		3489.29		972.975
		3721.06		360.961		4046.54				776.297		2059.71		186.265
		447.345		3155.71		3049.27				1125.69		490.537		1342.03
		3001.84		242.569		677.187				357.49		2282.23		3037.32
		382.557		461.999		482.052				332.423		3714.5		262.237
		1682.56		7949.24		1069				537.971		697.241		1114.51
		1222.1		212.103		1294.6				2500.89		265.322		1245.62
		4853.69		1433.82		4939.69				316.226		831.058		333.58
		981.459		7171.78		698.012				442.331		5363.51		624.74
		344.764		3126.01		465.084				745.832		1193.18		2466.18
		2630.08		2331.59		938.652				1989.14		1693.35		1785.91
		1423.4		618.57		866.152				374.073		613.942		497.092
		552.239		816.018		3123.7				295.016		2311.15		1697.21
		1947.49		971.432		1324.29				426.906		2493.18		927.855
		1293.06		3969.8		887.362				377.543		1065.91		1107.56
		2638.95		2228.62		1786.29				371.373		602.758		1718.42
		647.107		230.614		2675.2				1114.89		3416.79		278.819
		1562.62		2171.16		5083.15				332.038		2123.34		1018.48
		1486.26		274.963		2443.81				1183.15		1855.32		1252.95
		1474.31		556.481		3925.84				352.477		7594.06		1225.57
		1581.13		1660.96		1364.02				2285.7		2332.75		2734.2
		1264.13		1967.55		4591.84				320.468		425.363		3783.15
		1972.94		283.061		2118.72				449.658		603.144		914.357
		4290.65		843.785		1818.3				514.061		1484.72		1391.4
		3935.86		1123.76		2418.36				1248.32		4023.02		785.553
		3490.83		3690.59		679.887				499.021		3229.75		931.325
		1074.01		4161.46		565.737				1937.46		4975.94		1737.7
		1404.51		2522.1		4461.49				939.424		640.551		2096.74
		2130.67		1368.26		576.92				295.016		1563.78		2134.14
		3304.57		2997.98		3422.96				1462.35		5837.46		1276.09
		375.615		1605.81		2705.28				983.001		1901.99		3048.11
		3933.93		809.462		880.035				673.716		616.641		490.922
		2737.29		3292.22		1181.61				2639.72		2019.61		2116.79
		2249.45		4252.47		2868.79				626.668		606.229		979.916
		583.862		3458.44		5535.5				1916.26		4913.46		2393.29
		3311.12		1218.24		1162.33				394.512		4479.23		1838.74
		861.524		2819.04		4617.68				654.82		3662.83		166.597
		4869.5		524.087		2063.96				310.442		1696.44		4596.85
		509.819		735.034		3094.01				977.988		1374.43		324.325
		459.685		570.75		661.376				1883.47		2229.4		525.63
		5802.75		2450.37		368.288				526.787		2125.66		553.782
		3548.29		672.945		859.982				534.885		6068.46		1605.04
		1482.79		2356.27		380.243				3482.35		3277.57		4629.63
		2227.85		1356.69		3289.14				1074.01		5576.77		181.252
		411.866		2218.6		3158.41				1536.78		473.183		3484.66
		3223.97		3838.68		3658.97				232.156		8608.68		274.963
		4744.17		1124.92		2449.98				298.873		6534.32		902.016
		1865.35		1940.55		1410.29				563.037		4147.19		1698.75
		4589.52		949.836		3568.73				2464.64		1244.47		480.51
		923.227		1824.47		4237.82				675.645		3364.34		253.367
		5911.12		6525.45		3649.33				741.204		2062.03		1084.04
		2640.11		382.942		5198.07				1200.12		4911.54		547.612
		229.071		2686.38		1202.82				215.574		4203.88		2404.09
		6349.98		715.751		461.228				391.041		350.163		1190.86
		1848.38		3789.32		379.857				1326.99		2390.21		1368.26
		1847.61		278.819		2732.66				2300.74		5760.33		1691.43
		5557.49		7139.77		438.861				342.45		1267.99		334.737
		1497.45		6469.53		4562.14				1185.08		5265.94		928.24
		3765.41		1611.21		2962.12				1192.4		482.052		2868.41
		4724.5		6783.83		788.638				616.256		1880.39		3002.99
		720.379		5089.7		807.149				378.7		4176.12		1747.73
		770.898		2596.53		2128.74				2028.48		4662.8		1811.75
		1379.44		557.638		3437.23				263.008		1395.25		4661.64
		655.206		4870.27		2491.25				454.672		5397.44		956.392
		5252.83		1024.27		2213.97				1228.65		2718.39		1574.58
		3363.57		494.779		5395.9				1031.98		5117.47		2549.86
		4152.98		1555.68		2159.59				496.707		1106.41		662.533
		414.179		3117.53		1001.51				1445		1303.47		602.758
		370.602		4169.18		704.182				243.726		2833.31		1232.9
		712.666		2128.74		2307.3				2109.46		3400.59		812.548
		359.804		228.3		2574.55				2783.56		5914.2		2223.23
		4393.62		315.069		801.75				364.046		5082.38		2664.4
		2047.76		7543.16		5648.5				298.101		2028.48		1294.6
		747.76		1883.86		3497.77				460.071		721.536		313.527
		3834.05		1134.94		1626.64				215.188		4474.6		281.904
		784.01		292.317		3622.72				342.836		2677.51		344.378
		531.415		5137.91		6829.72				332.809		2956.33		340.907
		4134.85		3385.55		669.474				965.647		4564.46		708.039
		736.576		1920.88		2257.55				2380.57		3409.85		2371.7
		2496.65		312.37		4652.77				2224.77		4415.99		382.557
		505.962		6884.09		3697.15				955.235		3424.5		1557.99
		4241.68		8518.06		3154.94				311.213		4006.05		2219.37
		422.278		6601.8		1881.16				351.32		6385.85		2589.59
		2284.54		898.16		5577.15				409.166		2159.21		2427.62
		991.1		1275.7		957.935				2166.54		2915.07		1414.92
		779.382		408.009		2566.83				4233.96		7881.36		593.117
		2724.18		836.843		1981.43				422.664		2116.4		313.527
		4378.19		3077.81		6902.99				911.272		607.386		5155.65
		6032.6		2063.57		776.297				1382.14		1223.26		2203.94
		471.254		500.178		1605.81				1863.42		5250.9		2130.67
		202.462		1384.07		3449.18				1173.51		2599.23		381.786
		2636.63		2058.56		3955.53				374.073		3613.08		1505.16
		6796.94		386.413		4200.41				1415.69		4052.71		590.418
		4282.55		4451.08		2040.82				942.123		3057.37		1528.68
		3712.96		2035.03		4026.87				1299.23		4367.4		2996.44
		1185.46		294.63		4165.32				2039.66		3831.35		3297.24
		4732.21		2477.36		4290.27				2303.82		1528.68		1132.63
		2215.51		337.051		3569.5				242.569		1550.67		2642.42
		4833.25		1156.15		3200.44				2404.86		2071.67		1460.81
		2230.55		349.777		4014.92				2640.49		3545.21		4694.42
		5927.7		2124.12		5053.84				3741.11		3375.14		1151.91
		3893.44		2781.64		3927.38				3730.31		5702.87		1206.67
		1892.73		4949.33		1565.71				4273.3		842.628		1907
		2956.72		1641.29		5407.47				4486.94		4428.71		1429.19
		796.351		2948.62		6453.33				3842.92		607		1929.37
		808.306		3947.05		1338.56				1237.53		4332.3		3451.49
		1913.17		539.899		2174.25				1342.03		2411.42		1328.54
		4572.94		765.114		4677.84				2574.16		3810.14		298.487
		3169.2		1857.64		1492.43				912.043		895.846		1563.78
		1028.51		183.18		5264.78				757.786		3406.76		2955.17
		4604.56		343.221		3197.74				374.458		1870.36		636.309
		692.613		1146.51		659.448				2266.8		4282.55		1219.01
		2388.67		313.527		4764.22				502.491		4291.04		2342.78
		2599.23		300.415		7338.77				2640.49		4469.59		497.864
		1393.71		225.215		2957.1				3846.01		1091.37		1427.26
		3014.18		1604.66		6248.94				402.996		4359.3		1126.46
		1258.35		617.027		386.413				2589.97		4048.86		2416.43
		2432.63		261.851		5877.57				946.751		1359		547.612
		6727.91		263.393		2846.42				3809.37		3220.5		1966.39
		2130.29		497.478		5194.98				1212.84		2011.12		290.003
		2531.35		416.108		968.733				1391.01		1812.9		279.976
		875.793		158.884		2672.88				3131.03		2057.01		2127.59
		1662.5		256.066		853.811				898.16		5753.78		411.48
		6361.55		7480.3		1518.66				1163.48		852.654		1033.52
		2855.29		249.896		613.942				2625.45		1144.2		2594.6
		3187.72		273.42		4870.66				2132.21		4314.95		501.335
		4366.62		164.283		5451.82				1781.67		2249.84		195.906
		2817.89		296.944		1815.6				3867.6		1944.02		1618.92
		4326.9		297.33		3366.65				1735.39		3143.37		1497.06
		2973.68		596.202		6597.18				848.798		949.836		5877.95
		708.424		184.722		3106.35				4882.61		4407.5		3522.84
		205.547		209.018		3194.27				866.537		2390.21		1506.32
		431.533		158.499		4747.25				2097.51		2042.74		456.6
		3292.61		176.624		5210.41				5962.41		7501.12		971.432
		6249.71		374.458		7754.49				2070.9		4590.68		1401.81
		3228.21		150.4		2596.53				1527.53		1595.4		1975.64
		1556.84		128.033		5985.16				990.714		1224.03		557.253
		4353.51		1799.02		3894.6				4608.81		4483.86		976.06
		411.094		550.311		4676.29				2444.58		1830.26		1533.7
		2355.11		229.457		535.271				2069.36		6953.9		232.928
		333.966		938.267		8504.56				1433.82		1694.12		2804
		338.979		148.087		2516.7				2543.69		1175.44		440.403
		4193.86		207.861		919.756				320.854		3083.21		2057.01
		4414.83		171.611		2168.85				1704.92		2559.51		1123.76
		1614.3		227.529		2129.9				268.021		2328.51		1853.39
		6455.65		231		6097				2205.49		7527.35		1574.96
		230.228		422.664		4891.87				357.876		2939.36		1131.86
		6242.39		1656.33		5070.42				467.012		524.859		1355.53
		4141.41		573.064		741.204				2360.13		3453.04		1886.95
		1605.04		143.073		4290.65				1185.46		2557.19		1458.88
		5965.88		208.247		3878.4				3679.41		6896.82		1307.33
		3489.29		277.277		1955.98				682.972		2436.87		1129.16
		5296.02		274.191		6453.33				399.139		1395.64		1222.87
		4515.48		2736.9		2677.13				7277.45		858.825		203.233
		2468.49		345.15		3208.93				1455.03		437.704		6243.54
		2387.12		399.911		4235.51				227.914		7759.12		276.505
		4083.56		291.16		3092.08				260.308		3691.75		2493.18
		501.72		784.396		5411.33				2498.57		6637.28		1082.88
		4066.59		264.55		2716.46				1294.99		2779.71		1118.75
		4335		157.342		1871.91				1237.53		438.475		1070.54
		1274.16		236.399		3484.66				644.793		1241.77		1146.9
		1703.77		1932.84		1352.83				3541.74		5107.06		1837.97
		2072.44		229.071		350.549				871.551		6750.28		3358.94
		5082.76		173.539		519.845				512.518		2849.12		2830.23
		3835.21		2110.62		2816.34				1950.96		6872.91		3467.31
		2415.28		284.218		3786.23				2744.61		8125.86		1389.08
		1534.47		849.569		289.617				3105.57		5098.96		231.771
		3580.68		458.143		6876.77				1928.6		1255.65		2000.71
		2653.6		136.903		328.567				3675.17		2210.5		2920.47
		632.067		402.61		4082.41				755.087		370.216		321.625
		1075.17		352.477		1111.81				1723.05		6873.3		2901.57
		4141.02		339.365		608.157				1255.65		623.583		5379.7
		1012.7		730.406		4824.38				658.676		2628.92		2038.5
		4764.61		1690.65		1028.12				2754.26		5873.33		3138.74
		1701.84		767.042		3056.98				4134.47		1976.8		2858.38
		1507.86		457.371		2058.56				1222.48		5642.71		2014.59
		1354.76		460.071		1409.14				301.958		1880.78		1096.77
		3876.47		854.583		4251.7				1457.34		1312.34		534.885
		880.806		382.557		4776.56				1994.93		8502.25		1078.64
		4356.6		1834.88		349.006				3892.28		2686.77		2224.77
		1096.77		323.168		665.618				1147.67		1579.97		1541.03
		1214		353.248		381.4				2185.05		925.926		1321.6
		1176.59		140.759		347.463				310.056		506.348		2370.54
		3460.36		1433.43		2341.62				364.432		1382.14		5464.16
		2227.47		164.669		1200.12				1947.88		1106.02		1961.76
		1325.84		1018.87		5493.47				407.238		3310.35		2450.76
		229.843		175.853		6800.8				1878.46		2885.76		2596.14
		1822.54		328.181		1866.89				3462.68		5101.27		579.234
		898.931		213.646		4279.85				569.593		4987.51		4213.14
		4949.71		1142.27		976.831				3251.73		3824.03		1711.09
		4693.65		595.817		4520.49				5707.5		672.56		1996.47
		241.412		493.236		2363.6				2863.39		373.687		2795.13
		496.707		334.352		1222.1				230.228		323.939		2024.23
		2228.62		174.696		6531.62				1269.92		4240.13		664.461
		1773.18		171.225		3658.2				1739.24		370.216		1847.61
		2695.25		888.905		3682.88				1288.04		732.334		2992.58
		4161.46		183.566		1819.07				542.984		424.592		1606.2
		1273.78		240.255		5255.14				3402.13		1901.6		2992.97
		1430.35		1739.63		3490.45				6920.73		3873.39		704.182
		2905.81		593.503		594.66				974.517		3736.1		475.111
		3456.89		180.866		4457.25				392.969		3175.38		1817.14
		1483.95		1806.35		2336.99				3279.89		2873.8		2059.71
		2127.2		462.77		268.407				2654.37		2560.66		2391.75
		2595.76		182.023		4174.57				2387.51		850.34		2400.24
		332.423		195.52		1409.91				5160.66		2642.8		3177.3
		806.377		173.925		507.89				408.78		4594.54		988.786
		528.329		155.028		3675.55				1018.48		1673.3		749.688
		2260.63		161.584		2314.24				451.972		316.998		1817.53
		2309.99		340.522		4101.69				1587.69		1733.85		3152.24
		767.427		309.67		930.94				3184.24		2702.96		2739.6
		494.779		286.146		1178.14				625.897		3808.99		5802.37
		876.178		180.48		359.033				3223.58		2828.3		1565.32
		2449.6		1294.99		2333.13				3424.5		730.791		1912.4
		632.067		145.387		2786.65				1979.89		371.373		2543.69
		1848		195.906		1508.25				1725.36		634.767		1960.6
		1437.29		145.773		1047.02				4526.66		3066.24		1757.37
		1401.81		383.328		3238.24				292.317		594.274		2940.13
		1984.13		220.202		929.011				2996.44		1780.89		3441.85
		1441.14		141.916		315.841				1441.53		1645.92		2055.86
		1436.13		146.544		2335.83				4485.02		6803.88		1005.37
		470.869		219.045		1496.29				4844.43		6000.2		1372.88
		1294.99		984.93		5777.3				2668.26		451.201		2689.85
		433.076		245.654		1978.34				3545.59		1461.58		766.656
		248.739		164.283		2978.7				1658.26		3062.77		2304.21
		2530.97		134.975		1946.34				2567.6		2261.4		2333.91
		2253.69		190.121		1418.39				4345.03		1371.73		618.184
		3734.56		185.879		1342.03				2343.93		408.78		2500.5
		4208.51		156.571		3921.98				2309.99		1498.22		3214.33
		1901.99		347.078		1133.4				2590.74		605.458		1395.25
		4230.11		141.531		1931.68				2854.91		2475.44		3075.11
		367.131		156.185		4153.75				660.605		4075.46		1646.69
		1566.48		1619.7		4577.57				4297.21		462.385		195.135
		793.651		226.757		500.949				1658.65		2964.82		1356.3
		4287.18		628.982		6174.9				210.946		2616.58		1830.26
		2775.08		392.969		3456.89				1960.6		1648.23		1627.41
		2175.79		179.709		1254.88				649.421		5196.91		1652.48
		2889.23		1709.94		3755				1895.82		2356.66		2070.51
		3674.01		515.603		1778.19				282.676		2100.21		721.15
		5085.85		712.666		1979.11				3719.9		614.328		963.719
		5138.68		639.009		348.235				222.13		448.887		3046.19
		1952.12		279.205		708.424				680.272		1900.83		719.993
		2960.19		923.227		232.542				1148.44		457.371		1562.23
		626.668		224.058		2457.31				423.049		3709.88		1606.58
		1143.04		227.529		5480.36				269.564		4744.55		680.272
		444.26		149.629		2488.93				437.318		4527.05		332.809
		558.41		338.208		2824.44				687.6		3233.61		1719.58
		4008.36		377.158		683.743				2218.98		423.049		595.817
		8456.36		225.986		2116.02				1641.29		619.341		1107.18
		2546.01		1700.68		6245.86				3173.83		7295.57		4372.41
		7275.14		165.826		292.702				2147.64		4164.16		745.446
		1673.69		200.148		1929.37				2212.43		5061.16		245.268
		4497.74		204.776		2483.53				819.103		2537.91		3569.89
		962.948		1491.66		6149.45				1571.88		1261.05		1177.37
		3478.49		192.821		895.075				1266.45		832.987		556.096
		4341.17		686.828		4297.98				569.979		1661.73		220.973
		3859.51		341.679		460.071				1531		1028.51		1503.62
		4534.76		309.285		229.457				718.837		3996.79		263.393
		3552.15		379.857		3929.69				1322.75		4304.15		1557.61
		2261.02		904.716		446.959				335.508		551.468		435.775
		6198.04		930.94		7952.71				6688.96		3040.79		253.752
		5180.33		216.731		4899.19				1785.91		4830.94		349.006
		1902.37		1021.57		3221.65				5375.85		1950.19		841.085
		2596.14		268.021		1575.35				2067.81		793.265		460.456
		5278.67		355.948		320.854				342.064		617.027		1289.2
		271.106		1001.9		4880.3				1726.9		2959.42		1308.1
		2701.81		190.507		6085.43				2961.73		697.626		745.832
		4704.83		2385.2		1347.82				4866.42		1960.6		1275.32
		2763.51		261.08		1419.16				737.347		1368.64		1728.45
		2716.08		638.623		8589.4				4083.18		2788.96		1266.06
		7187.21		224.444		464.699				2565.29		2198.55		954.849
		5034.56		1070.93		6051.88				2125.66		3114.44		677.959
		3559.09		546.455		311.213				4641.97		3124.86		1107.95
		1271.08		211.717		1684.1				692.613		1554.91		712.666
		6250.87		892.761		568.051				5864.46		1278.02		228.686
		1362.86		176.624		831.058				4501.6		2155.74		703.797
		1541.8		261.465		1591.93				763.957		861.138		363.66
		2328.89		558.795		6075.79				349.392		8385.78		1285.73
		4040.76		213.646		2661.32				614.713		5215.81		1418.39
		8660.36		190.507		2729.96				7622.6		413.794		762.028
		6126.31		242.954		639.78				6030.67		2196.62		812.933
		3797.8		483.209		311.984				3580.3		765.885		1435.36
		2143.01		260.308		529.486				8928		4078.93		1786.29
		1626.25		152.714		1747.73				5966.27		1311.95		470.869
		894.304		333.966		711.895				1618.15		2736.51		696.084
		4444.14		741.589		1192.79				861.138		6518.89		530.258
		3607.68		170.839		5958.94				784.396		1106.02		897.003
		3394.42		159.27		2796.29				3758.85		569.208		1331.24
		808.306		735.419		835.3				337.437		268.407		548.768
		6865.2		214.803		2214.36				253.752		457.757		527.944
		4727.2		167.754		2790.89				251.053		603.915		2360.51
		6129.78		477.039		2348.95				5235.86		335.123		1682.17
		1984.9		320.854		1604.27				478.196		1000.74		2388.28
		640.937		134.975		3984.07				2387.89		305.814		694.155
		5113.23		203.619		4557.52				5122.48		3221.27		1416.85
		842.628		187.808		4068.91				4083.95		778.611		1276.47
		2340.46		242.954		1839.9				2820.59		529.101		878.878
		1716.88		205.933		4178.43				5417.5		1497.06		1859.57
		3385.16		261.08		3912.34				2453.45		676.416		977.988
		897.389		648.65		2223.23				3193.5		2082.85		464.699
		2335.83		237.941		3436.07				1260.28		1386.77		166.983
		322.782		264.936		5768.05				2950.16		3505.87		2896.17
		2278.37		1859.18		1465.83				3668.61		266.093		706.882
		2815.96		424.977		2697.57				2987.18		2598.84		486.68
		2457.7		460.842		3789.7				485.909		368.674		671.403
		4125.6		207.475		346.306				5903.41		3140.28		514.061
		5606.46		730.791		439.246				4874.51		592.346		1440.37
		878.878		335.123		5990.95				474.725		337.437		922.456
		2508.99		136.132		344.378				5511.6		1704.92		696.469
		6255.88		2585.34		3566.03				3028.06		4198.1		444.645
		3948.97		418.807		5065.79				712.666		2009.97		1084.81
		5552.09		271.878		2661.7				2167.31		486.294		420.735
		3819.01		898.931		393.74				2262.18		589.647		364.046
		2879.97		253.752		4104				1021.18		320.083		1218.63
		639.78		2637.02		3862.59				2786.26		777.84		3981.75
		8731.7		482.438		1111.81				437.318		659.833		558.024
		4067.37		246.425		742.746				4040.37		2576.47		261.08
		1251.79		450.044		2182.73				878.492		3589.17		418.036
		5248.2		490.922		870.779				484.366		1635.12		2064.34
		553.011		572.293		2473.89				1270.69		406.081		3423.73
		3029.99		274.577		5846.72				743.132		1224.8		2616.97
		4424.86		245.268		3833.67				1273.39		1114.12		2116.4
		321.625		2244.05		1039.31				4668.97		396.826		2406.79
		2041.97		323.168		2834.47				2201.63		982.23		448.116
		708.039		1394.1		2195.84				309.285		6331.85		3501.63
		7347.25		436.547		1097.15				2340.85		7870.95		370.216
		502.491		910.886		2443.04				4900.35		6714.8		3369.35
		1981.81		1229.81		1050.49				362.118		4158.76		303.115
		2898.1		477.039		6283.65				269.178		6373.12		1331.62
		5812.78		1158.85		2971.76				1185.85		363.275		363.275
		5010.65		5723.31		2273.74				2037.73		1765.85		2446.9
		2033.49		1869.21		1182.38				3291.45		3494.69		1458.88
		2652.06		907.03		436.932				339.751		5948.14		2104.06
		491.693		831.444		5242.03				4402.87		1840.67		2873.8
		2187.75		1930.91		1358.62				3326.93		851.497		1858.02
		5747.61		1094.45		1311.18				1916.64		1896.97		755.858
		777.84		645.95		1292.67				4231.26		1473.54		330.881
		4634.65		2118.33		236.399				3332.33		1623.94		823.346
		1573.81		519.845		1918.95				3845.62		5633.46		341.293
		3097.48		2539.45		311.599				2005.72		2620.05		4325.36
		4571.78		1806.35		1494.36				815.633		501.72		389.113
		1044.32		845.713		1407.59				859.596		1124.15		271.492
		1095.22		283.447		907.03				234.856		2593.06		1279.56
		5431.77		331.266		4596.85				2834.08		851.883		4721.03
		1961.38		469.326		2905.43				2745.77		1895.43		902.788
		385.642		488.223		4964.37				488.608		2494.33		1024.65
		2849.89		1379.83		586.947				4399.02		5323.4		2918.54
		7826.22		2584.96		2876.5				2519.01		2546.01		2691.39
		3113.67		708.039		2074.75				2701.42		694.541		247.196
		1261.82		267.636		3056.6				3749.21		2587.27		1361.32
		769.356		3414.47		497.092				419.193		1601.18		820.646
		925.926		572.678		1787.84				1357.07		2149.95		3420.64
		4264.43		248.739		1283.8				4347.34		2065.5		217.502
		1823.32		384.485		768.97				1195.1		3318.84		2485.85
		268.792		302.343		1954.82				3611.15		1125.69		1231.74
		6237.76		855.739		2151.5				2144.94		829.516		337.051
		1910.47		1485.88		6698.22				4902.67		1328.92		194.749
		725.007		280.362		3642.39				1923.2		1780.51		417.265
		340.522		3435.68		6134.79				312.756		1911.63		1815.22
		5083.15		900.088		716.137				1355.53		481.281		3766.57
		3652.41		1408.36		2436.1				1224.8		3371.67		2522.87
		810.234		1227.88		2081.7				1048.95		401.453		1357.46
		7275.91		459.685		2236.72				3027.68		1024.65		3171.52
		670.246		554.939		680.658				237.941		2542.92		3031.92
		6822.78		1740.02		1341.26				1590		3641.23		2320.41
		7272.44		301.958		3082.82				1466.98		2800.92		3230.52
		3797.8		520.617		964.876				426.906		1623.17		1381.37
		6102.01		4583.74		1370.57				235.242		3675.55		4715.24
		2579.17		292.702		890.833				1085.2		1574.19		4929.66
		352.862		2808.63		3497.77				261.08		1727.68		3583.39
		514.832		2502.05		1144.97				3837.91		3082.44		2633.55
		3783.15		271.106		6365.02				462.385		1841.06		2171.55
		7600.23		232.156		2734.97				1596.56		3314.21		3361.64
		2735.74		262.237		603.53				1694.12		3018.03		207.861
		4259.41		1004.21		708.424				4364.31		3267.93		841.085
		3281.43		787.481		244.111				603.915		2532.12		3718.74
		6231.59		2608.87		470.869				1560.31		2252.53		2232.48
		2099.82		325.482		691.456				1303.47		935.567		2967.13
		1020.79		455.829		446.188				416.108		937.11		809.462
		3399.05		613.556		2270.66				2735.36		2731.89		2658.23
		674.488		1094.84		2341.62				1449.24		1320.82		3127.94
		7034.11		210.56		2540.61				645.95		3525.15		1797.09
		7844.34		209.404		2821.74				849.955		515.603		3186.56
		7773.77		964.105		421.892				3485.05		2476.98		779.382
		1978.73		227.914		1213.62				2957.49		1854.17		2954.02
		1398.72		5193.44		2888.46				1530.61		3408.3		743.132
		2762.35		497.478		5854.05				264.55		3509.34		2070.9
		2809.02		1023.49		2834.85				2428		3434.53		1419.55
		4854.85		868.851		576.535				2936.28		4428.33		2087.09
		7563.6		340.522		1555.68				294.63		389.113		4836.34
		6773.8		198.606		3045.03				2661.7		849.569		3041.56
		3097.86		1519.04		311.984				389.113		5887.21		2999.91
		1128.39		252.981		2490.48				1703.77		1033.52		1819.07
		3577.99		6017.56		956.392				3792.4		3026.13		1529.46
		1394.87		3081.28		266.864				1296.91		1210.92		2035.42
		1070.93		298.487		1279.95				525.63		2499.73		440.789
		5425.6		407.624		2728.8				291.545		2877.27		254.524
		8606.37		381.014		793.265				2976.38		1439.6		355.176
		687.214		469.712		1258.73				2115.63		2236.72		731.948
		1458.11		726.164		2539.84				623.197		3560.63		424.977
		2127.2		954.464		484.366				3375.14		1598.87		3507.03
		2800.92		286.532		3365.5				3267.54		1174.28		534.5
		3504.33		510.59		233.313				3411.39		490.537		300.415
		6683.95		607.772		555.324				1969.09		1618.15		393.74
		3611.15		2402.93		2485.46				2443.81		6696.67		2690.24
		2223.23		2530.97		222.515				4363.15		5392.05		3543.66
		2060.49		656.748		406.852				2975.23		5059.24		2468.49
		4830.16		200.919		1962.15				1931.3		2026.93		1269.15
		657.52		279.205		395.669				1122.22		7623.37		205.933
		2050.46		1197.42		2978.7				394.897		2959.42		1559.54
		1208.22		2909.67		452.744				4333.07		446.959		5063.48
		491.693		522.159		1968.7				1617.38		4767.31		1735
		3539.42		2809.79		2247.91				4753.81		1391.78		1261.82
		2604.63		2392.91		214.417				3030.37		8018.27		2821.36
		4387.45		2876.12		2885.37				2271.43		1891.57		1334.71
		1890.03		207.861		435.004				1638.98		2601.16		1381.37
		638.237		362.889		1479.71				4453.01		1306.94		200.919
		490.151		3129.87		1213.62				3493.14		4494.66		1828.33
		1606.58		384.485		3129.87				4225.86		1642.45		773.983
		2925.48		654.434		1218.24				405.31		6179.14		1319.67
		7723.64		1195.88		732.72				1529.84		625.511		1718.04
		318.54		2134.91		4870.66				1659.42		3754.22		3184.63
		2484.3		1080.57		530.258				1868.82		2456.54		1532.93
		1811.75		429.991		322.782				325.482		2915.07		588.104
		2383.65		1704.92		262.237				821.803		951.379		1611.21
		4417.53		3590.33		5061.94				1198.19		1551.82		2121.42
		1355.53		347.078		2395.22				376.387		2451.91		1234.05
		1696.05		224.829		615.485				1485.49		3370.12		3394.03
		756.629		8507.65		3318.84				781.311		3812.46		2307.68
		5979.38		1212.84		204.776				3551.76		487.837		2762.74
		3451.11		1669.06		3994.86				2795.52		2716.85		1935.92
		6044.55		281.133		246.425				470.098		829.516		5764.58
		1387.15		851.112		568.822				496.707		1805.96		2203.56
		2650.13		1498.99		929.783				363.275		3046.19		620.498
		3127.94		519.074		2484.69				331.266		5505.42		272.649
		1094.84		3298.78		1838.36				1547.19		418.036		375.23
		2402.55		287.303		211.332				2595.76		3070.48		2503.2
		1413.76		251.824		331.652				1321.98		1123.38		2517.86
		1015.78		2028.09		382.942				1817.92		2126.43		246.811
		788.252		246.811		5014.5				687.985		4290.27		521.774
		1977.19		985.701		1063.21				1017.71		3706.02		282.29
		3029.99		204.776		442.331				1858.41		2979.08		7673.89
		822.96		234.085		302.343				1199.35		504.805		278.819
		1174.66		824.888		2930.11				318.155		2782.02		1946.34
		2497.42		554.167		2696.41				383.328		313.913		1234.44
		263.008		1678.7		2340.46				623.583		7160.6		967.576
		1391.01		195.906		558.41				2536.75		5466.47		3798.19
		4313.02		2847.97		917.828				236.013		3463.07		2564.52
		1874.61		884.663		4723.73				1387.15		3457.67		3912.34
		234.856		365.974		245.268				3451.49		3128.71		532.572
		3215.1		3283.74		279.59				2568.38		1370.96		2808.24
		4911.54		484.366		311.599				315.455		1324.68		338.208
		5200.77		358.647		643.636				363.66		1742.72		2908.51
		3735.33		2852.98		3153.39				2526.73		1163.1		2331.98
		4050.01		1842.21		593.503				375.23		7101.98		1713.02
		2207.03		879.264		741.589				585.79		1962.92		3257.9
		2411.42		303.886		267.636				439.632		8516.52		2009.58
		1740.4		677.187		649.421				847.255		6944.25		426.52
		3798.57		1611.6		205.162				406.852		4697.89		4260.57
		2846.42		2603.85		304.657				844.941		3536.72		908.572
		359.804		4431.03		3032.3				419.578		3858.73		1762.38
		748.917		2304.21		353.248				553.396		2656.3		1308.1
		411.094		295.787		3489.67				581.162		454.672		2030.79
		2685.22		3928.53		311.984				504.42		3877.24		1633.19
		3464.22		479.739		446.959				1295.37		8933.78		3119.84
		508.276		452.358		2679.44				402.61		2171.93		386.413
		2717.62		215.574		2905.04				1925.51		4372.41		2247.52
		1760.84		1709.16		208.247				284.604		4808.18		1984.9
		1074.01		406.467		256.452				314.684		640.551		1033.91
		399.911		2051.61		4866.03				231		818.718		3340.82
		1102.55		1790.54		277.662				464.699		3227.44		3832.51
		1667.9		1566.86		2594.6				510.976		5454.13		450.044
		1147.67		2884.6		330.495				741.589		1204.74		7461.4
		1534.86		340.136		189.35				2539.84		1117.98		708.81
		560.338		762.414		461.613				526.787		2736.9		1383.3
		649.807		1936.31		277.662				1183.92		3603.05		1961.76
		305.814		476.268		2956.72				305.428		7029.48		607.772
		408.78		2013.05		3059.68				939.038		1689.11		1775.11
		269.949		438.089		347.463				1953.66		2242.51		506.348
		2831		969.504		255.295				2287.63		5338.06		1015.78
		1357.46		681.815		1823.7				1333.55		3241.71		866.152
		1032.36		585.019		2733.43				635.538		2414.5		647.493
		2516.31		357.104		2071.67				415.722		1658.65		6259.74
		772.826		4416.37		2465.41				3891.9		455.057		2571.85
		2723.02		750.074		2205.49				1349.75		6202.28		6895.66
		2350.49		2708.36		1384.07				6918.8		848.412		1050.1
		2768.52		351.705		189.35				380.629		3647.02		535.657
		4469.59		529.486		1809.05				2054.32		3652.8		362.503
		313.527		2002.25		490.537				4457.25		1547.58		547.612
		4882.61		747.76		3995.25				832.215		1326.22		3797.42
		4962.44		437.318		2050.07				1842.98		357.49		4848.68
		1301.54		1102.55		2062.03				391.812		3666.68		700.326
		1096.77		184.337		3686.74				2544.08		2274.52		770.898
		382.942		3229.75		1288.43				1778.97		3257.9		639.394
		316.226		337.437		1311.18				1596.56		1155.77		2748.47
		983.773		1837.58		415.336				1467.37		1671.37		4210.82
		2030.4		525.63		1020.02				2852.59		1987.6		4453.78
		5040.34		308.899		1773.95				1987.6		4141.02		8661.9
		1209.76		8371.13		279.59				4315.72		1294.99		1126.46
		1490.89		827.973		872.708				4359.3		5077.36		4439.9
		4633.1		2209.34		303.886				3183.47		4481.55		1764.7
		5851.35		407.624		708.039				288.846		3240.55		1366.33
		674.488		446.573		468.555				1416.08		1067.46		1345.89
		6090.06		264.936		334.352				2109.85		6431.74		2456.54
		328.181		826.045		2234.8				1900.44		2034.26		1566.86
		301.186		459.3		601.987				1456.95		2701.42		2717.23
		2146.48		265.707		1225.57				4754.97		1449.24		950.607
		1456.95		1939.78		3512.81				227.143		5409.4		2993.74
		4923.49		396.44		1401.04				6877.54		1106.41		3621.56
		5009.49		1723.05		1266.06				349.006		635.924		4062.74
		644.793		231.385		1194.72				736.576		2863.01		2842.95
		8455.58		1313.11		2301.12				374.073		2548.32		3612.31
		1022.34		460.071		1958.29				2750.78		2849.51		337.437
		4233.58		1889.26		3076.27				380.243		281.904		3281.43
		2962.89		2227.08		867.694				1509.79		6569.41		1662.12
		238.327		1040.46		1189.32				2691.78		1265.68		902.016
		868.466		2803.62		588.875				1057.05		2181.96		1690.27
		447.345		3721.83		457.371				4168.4		4307.23		1598.1
		4093.59		207.09		1266.83				241.026		2864.55		1564.55
		5851.35		1314.65		2623.14				1065.53		4650.84		595.046
		254.524		514.446		3532.09				698.398		553.782		1396.8
		4537.85		389.113		2096.35				2166.15		5817.79		4077.01
		656.748		310.056		288.46				5284.45		7375.02		3650.49
		2199.32		191.664		1338.95				203.619		1312.72		665.232
		4877.98		807.149		276.891				1689.11		1337.02		1634.35
		6823.16		819.489		597.359				1282.64		1878.46		667.161
		1574.96		188.193		1405.66				1544.5		583.862		1039.69
		1993.38		314.684		876.95				307.357		1978.34		922.841
		1264.91		315.841		216.345				2110.62		1671.37		1310.03
		342.45		281.904		535.657				1012.7		5384.72		776.297
		2153.43		214.803		409.166				2718.78		3339.27		1349.75
		4403.65		1445		1119.52				2114.86		590.418		511.361
		2227.08		401.839		3793.56				3621.56		2247.14		1900.83
		1644.76		2648.97		1090.98				1036.99		2287.24		356.333
		3017.26		301.958		3581.46				1724.98		1715.72		353.248
		839.928		397.211		4563.3				1192.02		6382.76		895.075
		277.277		275.734		198.606				216.345		3537.49		320.468
		5384.72		305.814		2173.09				2367.07		686.443		2317.71
		4947.4		334.737		2578.4				2407.95		1537.94		2348.95
		1846.07		261.08		900.86				1155.77		3270.24		2768.14
		3509.34		974.903		387.956				8002.46		301.958		1868.43
		3932.39		195.135		1989.91				323.554		2581.1		1251.41
		949.45		825.659		3012.64				2968.67		4788.9		510.976
		1485.88		347.463		420.35				488.223		2598.84		1003.44
		3049.66		368.674		830.673				2783.56		1638.59		850.34
		4856		330.881		2095.96				190.893		4335		1329.69
		3036.16		358.261		1173.51				2300.74		1667.9		279.205
		7730.96		482.052		743.903				352.862		1744.64		397.211
		2046.99		285.375		1733.46				5472.65		2377.1		473.954
		6339.95		273.42		816.79				2682.91		1620.85		1750.43
		6570.57		1300		2618.89				343.607		5417.11		1286.12
		4141.02		276.12		938.652				819.875		1262.59		2095.19
		3239.01		304.271		4235.12				820.646		2361.67		2198.16
		2266.03		488.223		5739.12				3236.31		2016.52		697.626
		6321.83		370.988		2467.34				661.376		404.538		2319.25
		6638.44		301.186		4071.22				4439.9		229.457		1585.37
		514.832		269.178		391.041				1843.37		365.589		1889.64
		1802.49		603.144		2888.07				2488.93		2290.33		504.42
		6484.57		2962.12		4091.28				1053.57		1870.36		264.55
		2549.86		272.649		1835.66				665.618		1320.05		1539.1
		5483.44		955.621		1197.42				1285.73		3837.52		2072.82
		4235.12		312.756		607				3441.85		3301.09		3227.44
		1295.37		563.423		273.034				703.797		5245.5		1134.56
		5063.09		764.342		247.582				1473.54		1217.09		2288.01
		1299.23		703.411		2778.94				612.399		1628.57		1755.44
		638.237		372.144		3835.21				1461.2		3720.29		2815.57
		6453.33		518.303		514.832				631.681		3485.05		1462.74
		2936.66		2400.24		4476.15				461.613		1579.2		2411.03
		1492.05		281.133		4351.2				2211.27		387.956		538.742
		1011.54		1782.82		2871.1				1548.74		3044.64		2271.43
		5057.69		1774.34		464.313				1659.42		1616.61		237.17
		1807.89		248.353		1122.99				1470.45		5820.49		2124.89
		837.229		2411.42		6704				313.141		3491.22		1663.27
		607		2679.83		2733.43				868.466		1990.3		777.454
		5409.78		336.665		463.927				538.356		3054.67		1243.31
		1249.87		665.618		4081.25				302.729		1993.38		1952.12
		455.829		627.825		980.302				1927.05		1453.48		1783.98
		4568.31		335.123		349.392				195.52		2586.11		1101.78
		6514.26		274.963		515.989				856.511		8067.24		279.976
		4466.51		2058.17		257.609				2267.19		591.575		1014.24
		7268.19		3296.85		2553.34				1869.21		485.523		2069.74
		490.151		2539.07		3230.52				900.86		4163.78		664.075
		1766.63		1495.13		3996.02				433.076		4188.84		1659.03
		3683.65		902.402		4736.45				196.292		3714.5		1211.69
		915.128		690.685		753.93				544.141		1811.75		694.927
		2239.42		497.478		873.093				1989.14		1113.35		2148.03
		4866.8		1444.23		1246.78				1897.74		2583.03		1298.84
		583.476		302.729		2293.8				7342.24		2510.91		1426.49
		3751.53		835.686		5742.21				223.287		431.148		1278.02
		1437.29		311.984		4830.94				382.171		219.045		2651.67
		736.962		384.871		5611.48				1266.83		6365.41		1069.77
		6085.43		428.063		2565.68				1443.46		4458.79		2515.16
		1995.7		3549.06		1142.27				5225.83		2394.84		1323.14
		7032.95		307.742		2354.34				728.478		3198.9		827.202
		3088.22		2645.5		3072.41				514.832		2903.88		1611.21
		8509.96		453.901		6356.15				304.657		3162.26		2831
		1433.05		2670.18		1827.56				537.971		1930.52		842.628
		3686.74		444.26		7074.22				232.542		3766.95		1937.08
		7665.79		2461.55		3124.86				3271.4		2015.75		326.253
		4984.81		359.033		4164.16				684.9		1345.51		739.276
		7074.6		2895.4		4854.85				1173.12		3748.44		213.26
		3350.84		2806.32		4625.39				189.736		427.677		1369.8
		848.412		1524.83		5554.02				635.924		1992.61		415.336
		3141.82		348.62		1603.11				2642.42		3065.08		204.776
		4315.72		418.807		328.567				1488.58		4425.63		1925.51
		5550.16		1052.42		5783.47				3129.87		5377.39		1326.99
		7217.68		2118.33		2048.14				312.37		3434.91		247.196
		1043.16		5311.45		3796.64				1091.75		1177.75		3772.35
		311.984		848.798		4176.5				1045.09		3185.02		281.904
		536.814		697.626		364.432				3677.48		2716.85		2102.52
		2164.61		374.844		7522.72				1036.61		2222.84		1528.68
		4072.38		3365.5		1004.21				3203.53		5761.1		316.226
		6926.9		485.909		264.55				574.992		5224.29		913.586
		1986.06		809.077		2766.21				1308.1		7039.51		317.383
		2554.49		362.889		7644.19				1608.9		1721.51		1029.28
		3209.7		520.231		1394.1				1068.23		2910.05		845.713
		3184.24		1595.4		1020.02				6511.56		1326.61		1197.03
		4416.76		376.001		3404.45				1790.15		4402.87		2144.94
		2883.83		729.635		3233.99				4446.07		379.472		973.36
		224.444		241.412		2865.7				1734.62		2419.9		661.762
		4876.83		2175.02		4067.75				244.111		2908.51		292.317
		2805.55		438.475		5750.31				3335.03		403.767		399.139
		1514.42		251.439		731.948				3261.37		2841.41		681.044
		1543.72		4750.72		922.07				806.377		1156.93		343.993
		3419.87		6160.24		421.892				3114.06		1655.56		345.921
		759.329		762.028		3468.46				4974.01		3874.55		950.222
		8226.51		627.054		311.213				1923.2		1371.73		646.722
		7215.75		1414.54		3737.64				2774.69		7167.15		1819.46
		4764.22		2465.8		3041.56				1136.1		3014.18		1475.47
		1356.3		4387.83		3917.74				2487.78		4487.33		831.058
		2716.85		4265.2		2814.41				537.199		5426.75		843.013
		6170.27		959.477		3308.04				2507.06		7161.37		202.076
		4701.36		4525.12		1670.99				2616.97		1886.95		1070.54
		1744.26		1509.02		464.699				1149.98		5293.71		814.09
		2186.2		5054.61		4110.17				1784.37		242.569		1371.34
		2458.08		2707.21		3447.64				1446.54		1823.32		268.021
		1549.89		948.294		1751.59				519.074		1682.94		4063.12
		841.085		2149.95		1900.83				2382.11		2519.78		654.82
		1341.26		2428.77		974.903				2916.61		2464.64		640.166
		3949.36		3261.37		4354.28				281.133		289.617		453.901
		3452.65		1254.49		6647.7				1307.33		3607.3		3299.17
		6172.97		3569.12		2785.49				959.477		1485.11		3886.89
		1442.3		3425.66		3015.72				3313.05		1502.46		283.061
		1010.38		368.288		7579.41				469.712		4622.3		1687.18
		5017.59		913.971		2985.64				665.618		3648.94		2462.32
		7181.42		811.391		2409.88				1451.56		3293.38		1010
		722.693		1738.47		2097.89				194.364		2894.24		179.324
		5017.2		3467.31		1026.96				359.033		748.917		452.744
		2428.39		576.149		1972.94				586.947		1031.59		737.733
		365.974		1225.18		881.963				2029.25		340.522		2863.39
		1589.23		4356.98		7709.37				1145.36		7011.36		1825.63
		2557.19		1951.35		2113.32				3711.8		1077.1		292.317
		427.291		1645.53		1739.24				2120.64		260.694		2276.83
		300.029		3285.67		7974.3				3857.96		7435.95		1651.7
		7400.08		3073.95		452.744				370.602		491.308		611.628
		6050.34		7629.15		4783.89				2677.9		4692.1		409.937
		1561.46		1976.03		4636.57				1006.52		3250.96		1512.49
		2931.65		4166.48		1234.05				411.094		794.037		723.079
		1936.69		451.972		2369.38				311.984		1043.93		309.285
		2020.38		5096.26		2754.64				2777.78		3906.17		2617.35
		608.157		421.892		4785.82				1238.3		1648.23		2308.45
		5387.42		2842.57		2659.77				1700.3		4419.84		1658.26
		2561.82		1967.55		1967.93				2733.82		2841.41		778.611
[truncated: 1,845 more rows]

## Sheet: F.esculentum
F. esculentum
	Fe control	2740.76	Fe M1	574.992	Fe M3	483.981
		1502.08		4178.82		634.767
		1240.61		1102.94		1665.97
		3324.23		2066.27		4028.42
		406.081		735.034		5917.68
		1292.29		225.601		1649.39
		2656.69		1119.52		1778.19
		738.119		3831.74		4785.82
		278.048		269.949		2199.7
		369.445		633.224		327.796
		1873.45		2206.64		1483.57
		2415.66		193.207		3244.41
		852.654		362.889		4475.76
		775.14		1376.36		2433.01
		1199.35		322.782		4799.31
		1607.74		3486.59		1149.21
		2306.52		578.077		2269.89
		3298.01		355.562		4912.31
		245.654		305.043		2385.97
		5339.21		2367.46		3967.1
		2065.88		2841.41		3282.2
		1668.67		1415.69		4963.21
		2964.43		519.074		2891.93
		2078.22		2952.86		2557.58
		2461.94		2004.95		332.038
		1322.75		522.93		3380.54
		1385.23		714.98		305.043
		4164.93		2927.79		2532.51
		916.671		1732.3		3578.37
		2085.17		2483.92		6882.17
		2449.98		216.731		4449.15
		4690.95		613.942		3414.86
		4115.96		313.141		932.868
		981.073		364.432		3545.59
		2704.51		1556.45		3596.88
		841.471		1207.83		4278.31
		893.918		1701.07		1415.31
		2694.48		620.498		5294.09
		4726.43		205.547		3446.48
		521.002		3700.23		6229.27
		245.268		2047.76		2182.73
		474.34		214.417		6714.03
		3274.49		5092.02		2671.34
		237.941		463.156		2765.44
		1260.66		201.305		1418.78
		540.284		639.009		830.287
		736.576		2657.46		1869.59
		4864.49		3439.54		2928.18
		3419.87		4617.29		4071.99
		2213.59		1748.89		505.962
		2108.69		5018.36		3587.63
		1434.2		218.659		5486.53
		2186.59		2839.1		8012.48
		3661.28		1590		523.316
		1001.13		610.471		4759.59
		2711.45		761.643		794.422
		1088.67		4060.81		433.847
		1310.41		1979.89		7482.61
		1428.8		621.655		910.501
		467.012		330.495		1669.44
		498.635		1903.91		1765.47
		374.073		215.188		1531
		274.963		3628.89		609.314
		7168.7		194.364		3118.69
		3084.36		500.563		5288.69
		4497.36		528.329		1664.82
		1496.29		1075.94		2186.2
		252.595		3769.65		2327.74
		2953.25		1708.01		3015.72
		3312.28		181.252		8223.04
		6164.49		381.786		5029.93
		1086.35		7938.44		3796.26
		2072.05		1073.24		600.444
		2596.14		8080.74		1619.7
		1267.99		2254.85		446.188
		2043.52		1690.65		3818.63
		3677.87		2630.08		3643.93
		3094.01		4425.63		3050.43
		4866.8		1256.42		359.418
		1303.08		890.447		2491.25
		1532.54		5550.93		1787.45
		1996.85		2508.22		6989.76
		221.358		3153.39		3989.08
		4457.64		6854.01		868.851
		3411.77		330.881		897.389
		5066.56		4510.47		6830.88
		398.754		6131.32		2526.34
		1521.74		6221.18		3218.18
		1887.72		380.243		3048.89
		2259.48		2276.44		4149.89
		6336.48		6275.17		1866.89
		3382.85		2607.32		1355.92
		625.126		8527.7		6481.48
		4983.65		660.99		1335.48
		1035.06		1187.39		4669.74
		3485.05		8562.79		4194.24
		1378.67		5638.09		382.557
		7302.52		1664.05		1527.14
		319.312		1513.26		342.064
		2601.16		2256.01		5162.59
		300.415		3392.88		2780.48
		4520.49		5835.92		7243.51
		3774.28		4893.8		4360.07
		2762.35		1600.41		4868.34
		211.717		179.324		1731.53
		3823.25		5817.02		4190.39
		224.058		877.335		8815.39
		1401.81		1507.47		3202.76
		525.244		1298.07		475.882
		2881.9		2323.88		3666.3
		3257.9		6838.97		303.886
		1861.49		1262.59		2487.01
		3237.85		575.763		2450.76
		2747.31		6853.24		536.428
		3277.96		1950.96		3859.89
		2801.69		2120.26		4727.2
		3630.82		2662.47		1115.66
		4980.57		1621.62		4972.85
		829.516		4471.9		318.155
		3613.08		423.82		2679.44
		1342.42		3556		3813.61
		2208.57		1808.66		3555.23
		1913.56		6393.56		1998.01
		1657.49		1694.51		8809.99
		710.352		2378.64		5688.6
		2366.68		625.897		6683.95
		1389.85		1852.62		486.68
		2529.43		2732.27		4944.7
		755.087		1765.47		1838.36
		3766.95		1184.69		1278.02
		1697.6		2782.41		1289.2
		2745.39		3201.99		2413.35
		511.747		5343.84		6546.27
		5155.65		4864.49		615.485
		2982.94		5880.65		4828.62
		3912.72		1693.74		1817.14
		1252.95		3320.38		2508.22
		1722.66		845.327		5432.92
		5048.05		4031.89		4285.64
		3179.62		5287.92		402.61
		3333.49		3454.58		7681.99
		1799.79		8129.33		3867.6
		2693.71		993.028		3656.66
		2484.69		547.612		8073.8
		3211.63		5940.04		4118.66
		3940.88		6519.28		5155.26
		3358.17		5719.84		4227.41
		1991.45		1574.19		4056.57
		1479.32		7865.94		304.271
		2594.6		826.431		7890.62
		237.941		4044.23		2573
		3932.39		3254.43		6552.83
		3008.39		1694.9		472.411
		2250.99		4703.68		3480.8
		2334.29		270.721		2724.56
		281.519		4220.08		1172.74
		3387.09		1131.86		3533.64
		634.767		624.74		1279.95
		562.652		708.424		4948.56
		4130.61		2645.89		497.478
		2474.28		4171.1		5175.7
		1834.5		2362.83		6662.74
		572.678		3673.62		4210.44
		201.691		453.515		4625.77
		278.433		3545.59		3354.31
		2498.57		5037.64		1551.82
		2750.4		2224.38		4228.95
		2463.48		8446.33		8628.35
		1557.99		8203.76		4648.91
		2409.88		1047.79		4064.28
		3319.22		6281.72		3686.35
		757.401		1939.01		5242.8
		1375.59		5403.61		5008.72
		4016.85		4751.11		5486.14
		2851.44		458.143		4134.08
		4687.86		2772.38		3092.08
		1443.46		4276		4285.64
		2948.62		2727.26		3188.49
		4146.81		2495.88		5892.99
		1905.07		615.87		4410.2
		3502.4		2336.99		5974.36
		300.029		3064.31		601.216
		1423.79		4564.46		620.498
		4753.04		2457.31		2525.18
		1239.07		461.228		8081.13
		2203.94		1240.61		1818.3
		1320.44		5157.96		1776.27
		658.676		3985.22		3564.87
		4534.76		2584.96		2229.01
		3474.25		3941.65		1914.71
		4616.9		8826.57		664.847
		1598.1		3250.58		4633.87
		325.867		4525.12		997.27
		2503.97		6761.07		4286.8
		3161.49		382.942		6297.15
		3184.63		3019.19		1259.51
		1237.53		2768.52		3844.85
		365.203		859.596		7589.05
		3292.22		3755.38		3648.17
		4331.53		4297.98		324.325
		3583.77		2507.06		1175.44
		3980.21		1908.16		2040.05
		1910.47		1356.3		308.514
		2197.77		2750.01		1649.39
		1956.75		3934.7		5169.92
		4006.43		3474.25		5624.2
		4920.4		3096.32		5044.58
		1899.29		3389.79		352.091
		2824.44		1504.39		3236.31
		856.896		7339.15		4186.91
		4334.23		1883.86		2018.45
		1010.77		7268.58		2008.42
		5236.63		1363.24		1791.69
		2547.55		1520.59		5631.53
		4596.85		6112.04		6044.17
		6604.5		2323.88		1909.7
		910.886		2318.48		623.197
		3185.02		4631.56		2825.6
		1194.72		6379.29		1384.45
		3838.29		6427.88		3035.77
		1512.87		2085.94		511.361
		291.545		5393.97		350.934
		379.857		2019.22		1803.65
		1801.33		2630.85		1301.16
		3213.94		5125.18		541.827
		1111.42		2627.38		647.878
		2768.52		2118.72		1149.98
		740.433		1693.35		3225.89
		1972.56		4676.68		987.629
		595.046		8458.28		784.01
		447.73		3294.54		399.525
		364.432		1076.71		699.169
		2013.44		4626.16		1621.24
		2197		5080.83		5127.11
		589.647		2568.38		2309.99
		2421.83		2861.08		3724.91
		266.479		2851.44		442.331
		281.904		5053.07		1221.33
		732.334		352.477		335.894
		1330.08		3556.78		3476.18
		1618.15		2836.78		559.181
		274.191		4768.46		953.307
		2962.12		4163.78		3040.4
		698.398		3916.19		1963.69
		1357.46		5129.42		5822.42
		4414.06		4357.37		1118.75
		340.907		1773.95		662.147
		726.164		1945.95		1117.98
		1425.72		2637.02		406.852
		171.225		2712.22		2535.98
		2218.98		1430.73		1760.07
		2146.1		2767.37		1674.84
		158.499		5871.78		397.211
		231.385		5122.1		2481.61
		341.293		1875.76		1613.53
		4764.99		5118.24		1989.14
		2237.88		4245.92		1273.39
		2094.04		4643.52		2837.55
		232.156		2891.54		622.04
		252.21		692.227		4117.89
		260.694		2284.93		1878.08
		2656.69		2211.27		4094.36
		1166.57		1767.78		5122.87
		3603.44		3375.91		3464.99
		1704.92		289.231		5203.47
		2791.28		2330.82		1237.91
		229.071		3898.07		5184.96
		1485.11		6759.92		4386.29
		655.591		647.878		5094.72
		4766.15		3435.68		3438.38
		2193.92		562.652		3030.76
		1980.27		1668.29		3583
		575.378		2568.76		2310.38
		1727.68		4120.58		495.164
		5521.62		3150.31		2620.44
		297.716		3072.8		4797.77
		1896.2		2241.74		1158.08
		455.057		275.734		1411.84
		1387.54		976.06		3030.76
		3647.4		4535.15		6294.83
		2109.46		5385.88		7145.17
		1160.78		244.497		1950.58
		1942.09		3593.41		6235.44
		145.001		2428.39		5402.07
		787.481		1116.82		2563.36
		2635.48		1926.28		1709.94
		3237.08		3282.97		2729.19
		1079.41		4915.01		3009.93
		465.855		2425.3		383.714
		2028.48		5161.05		4014.53
		1725.36		3084.36		4294.51
		1504.78		2001.48		1804.42
		315.455		4658.56		4421.39
		1668.29		699.554		737.347
		641.708		3257.52		373.301
		532.186		5253.99		303.5
		2569.53		1217.86		3772.74
		571.136		3888.04		256.838
		535.657		639.78		673.716
		3055.44		5614.95		5856.36
		1995.31		4298.36		3109.82
		672.945		296.173		1930.52
		4323.05		3788.93		2967.13
		2976.38		4168.02		564.58
		3186.17		3069.32		2390.59
		1091.37		359.804		3982.14
		432.69		5046.51		2013.82
		330.109		451.587		2061.26
		349.777		2473.12		367.902
		3113.67		276.505		2252.53
		1614.68		4403.26		2720.7
		229.071		3455.74		4486.56
		3392.49		5186.88		407.624
		216.731		714.595		701.868
		409.552		2176.56		260.694
		468.169		3897.68		3639.69
		6280.95		7392.37		5004.86
		2522.1		3843.31		1531.77
		667.161		934.796		4382.82
		3780.45		1801.33		4165.32
		1531.77		2476.59		638.237
		2880.74		1170.04		5156.03
		514.832		3991.01		3591.1
		5839.78		940.966		490.537
		1479.71		278.048		3261.37
		1659.03		3474.25		293.088
		2272.59		4496.2		684.514
		2445.36		528.329		709.967
		2975.23		385.256		1200.89
		982.23		1133.02		2194.3
		3768.11		2286.47		1086.74
		4744.94		1861.88		2529.43
		2787.03		1974.87		5078.13
		6294.83		964.876		282.29
		2649.75		3669		479.739
		2818.27		1166.95		3258.29
		2224		242.954		1778.58
		2858.38		4176.5		961.405
		5031.09		256.452		570.75
		2475.44		1802.11		4830.16
		4031.11		605.072		1298.46
		1840.67		759.715		3799.73
		6142.51		310.056		1681.01
		2798.99		288.846		6643.84
		1614.68		525.63		3755.38
		3660.13		4883.77		2305.75
		187.422		1114.12		3272.94
		2230.94		396.826		651.735
		3359.71		254.138		652.506
		3893.44		2718.78		296.944
		2010.74		365.974		794.037
		796.351		4332.3		603.915
		3505.87		1103.71		7027.94
		5584.87		4506.61		399.525
		4152.98		1393.32		286.146
		1109.88		251.053		295.016
		195.906		2949.78		568.436
		1147.67		1873.06		2229.01
		1856.87		344.764		2359.36
		467.012		1796.32		7014.44
		402.996		3133.34		874.636
		3087.45		573.064		1036.61
		942.509		1708.39		2966.36
		3270.63		518.303		3516.67
		3727.61		585.404		321.24
		2255.62		266.093		2043.13
		3325.01		226.372		4836.72
		2758.5		885.434		2164.99
		3036.16		886.205		2564.91
		1840.28		1466.21		4007.98
		2213.2		320.468		8543.9
		2234.41		455.829		3346.99
		518.688		4279.47		429.991
		3939.72		570.364		492.85
		1939.01		559.566		4768.08
		918.599		333.195		1224.41
		879.649		1677.54		5115.15
		977.988		940.581		439.246
		1867.28		1713.02		1013.47
		2332.75		493.622		2219.37
		2051.23		3580.3		2069.36
		743.132		293.088		455.829
		1176.21		276.12		4533.61
		1718.04		528.715		1120.67
		1605.81		667.932		2032.33
		145.387		524.859		969.118
		184.722		264.936		1341.26
		506.348		325.482		3323.85
		2601.54		1173.89		4362.38
		644.408		978.759		293.474
		1309.25		230.614		4176.5
		1145.74		289.231		3602.28
		516.76		1271.85		2987.18
		2271.43		3449.57		3891.13
		394.512		2265.26		1785.91
		170.839		198.606		2777.01
		261.08		6466.83		2199.7
		343.221		1349.36		325.096
		340.522		620.112		8526.93
		332.038		218.273		525.63
		192.05		2667.87		608.929
		1652.09		4502.37		1114.89
		645.179		4313.02		489.765
		2835.62		6882.55		3248.26
		741.204		1128.77		3262.92
		397.597		1753.9		1635.51
		1449.63		1628.57		6379.68
		411.866		389.113		8065.31
		515.989		1563.78		3457.67
		2124.12		3388.25		3268.32
		1483.18		1582.29		2697.95
		1794.39		1610.44		2079.38
		2023.46		3095.16		7969.29
		1214		2870.72		443.488
		972.975		3444.17		6125.15
		234.085		670.631		1910.47
		1838.36		1160.01		1774.34
		392.198		2303.05		2239.04
		1227.11		820.26		797.122
		3075.88		2793.2		7244.67
		2197.77		4004.89		7413.97
		2050.07		2729.96		778.997
		365.203		736.962		1637.82
		2466.18		441.174		4849.06
		1764.7		2084.01		3812.46
		1977.19		886.976		1665.59
		2141.08		3719.13		6192.64
		671.403		512.518		8726.69
		1881.93		5581.78		706.882
		2716.08		748.917		3370.9
		1466.21		6010.23		4510.47
		640.937		1967.16		2023.46
		1517.89		836.457		4380.51
		377.158		746.217		3447.64
		2384.04		936.339		5765.35
		1493.98		219.045		1541.03
		409.937		2165.76		4232.81
		1586.92		264.165		863.838
		1209.37		1452.71		758.172
		258.766		1977.57		2204.72
		3754.22		3036.93		2584.19
		959.863		3506.64		5116.31
		2040.05		325.867		2540.99
		5068.88		426.52		4717.94
		1160.4		3671.7		492.079
		440.017		4781.96		1160.78
		1039.31		6788.45		1967.16
		3529.78		4603.41		3613.08
		332.038		4375.88		526.401
		835.3		900.86		3399.43
		1847.61		247.968		1527.53
		2257.16		1860.34		4183.06
		182.794		2330.43		674.488
		335.123		721.922		684.514
		2647.05		7087.71		2516.31
		1641.29		5075.82		3856.42
		2569.53		7064.19		3272.94
		1820.23		956.006		4474.22
		5057.31		2554.49		2180.42
		930.554		469.712		4841.35
		344.378		1765.08		360.19
		309.285		2812.49		7307.14
		1443.07		5735.65		400.296
		541.441		342.064		2600
		2986.8		237.17		3907.71
		1976.8		4231.65		3507.41
		429.219		5132.89		659.833
		239.484		5211.56		7958.49
		1844.91		229.071		4195.78
		6524.29		595.046		5462.62
		2019.22		3809.76		5204.62
		2795.52		4856		2955.56
		3066.24		2049.69		3957.84
		399.139		393.355		3407.53
		2569.15		1441.14		1622.78
		4145.65		6324.91		5872.56
		360.575		5307.98		531.8
		602.373		1689.11		3148.38
		332.423		266.093		984.544
		2212.81		1719.19		1735.39
		2416.05		6034.52		4236.66
		357.104		5006.4		1970.24
		1470.45		3645.09		1477.78
		6161.02		428.448		2423.37
		1477.78		989.557		1207.83
		3226.28		1823.7		6063.83
		1307.33		274.191		3259.06
		1567.25		4634.26		2443.81
		1185.85		397.982		1030.43
		951.764		5343.84		4292.97
		613.942		6387.77		1190.48
		1677.93		5217.35		5757.25
		2114.09		3567.19		600.83
		2321.18		2717.23		369.831
		7686.23		1476.62		4280.63
		7477.21		5178.4		682.972
		3750.37		242.569		2596.53
		3195.82		5937.73		334.352
		879.264		8773.35		3101.33
		3216.64		2783.95		869.623
		2163.07		1098.69		1350.52
		5589.11		3331.95		4227.02
		1798.63		2382.88		4607.26
		3212.4		5044.97		5008.33
		1425.33		3949.74		680.658
		553.396		1129.55		4433.73
		4550.57		3466.53		3709.1
		7014.06		3142.98		1845.3
		919.37		1912.78		3174.22
		1664.82		961.791		4734.53
		3530.94		1819.07		3367.81
		1955.2		6807.35		6627.64
		2722.25		1910.47		969.118
		636.309		3753.07		723.079
		2452.3		2515.16		302.343
		4805.1		5497.33		3064.31
		499.021		534.885		3808.21
		4616.13		5049.6		3667.84
		4915.39		3282.97		271.492
		470.098		768.97		3209.7
		3653.96		3780.45		4920.4
		2520.56		1916.26		4468.05
		3019.19		7407.8		693.384
		3451.49		3709.49		5702.49
		1498.22		209.789		6505.01
		1392.55		8058.76		3694.45
		1704.54		1475.08		839.928
		4606.49		6197.27		615.87
		1375.2		239.869		3385.55
		2895.01		4518.18		934.41
		790.18		4433.34		4916.94
		1061.67		388.341		3928.53
		2435.33		4134.85		4366.24
		3170.75		2368.23		5459.15
		572.678		1895.43		885.82
		3764.25		2593.06		3810.91
		744.289		2931.65		1376.36
		4604.18		638.237		4654.31
		2044.67		1764.7		544.526
		3679.41		1605.43		2443.43
		5245.12		5859.06		593.503
		508.662		6102.4		2514
		2634.32		4184.6		7143.63
		3166.51		433.462		6911.09
		3078.97		1755.06		6240.07
		202.462		6172.59		304.657
		1598.1		2160.37		2335.06
		408.78		2083.24		907.415
		5061.55		325.482		3008.78
		1863.42		3063.15		2040.05
		268.792		286.918		2372.47
		351.32		288.846		414.179
		2164.61		1549.89		8401.98
		2802.85		1761.23		880.421
		367.902		5439.09		670.246
		388.341		217.116		1665.2
		2230.94		7081.16		4668.97
		396.054		1806.35		3031.92
		456.6		3258.67		470.869
		853.426		2978.31		253.367
		3685.19		2759.27		340.136
		1941.71		8079.58		2088.64
		2697.18		3586.86		4011.83
		375.23		4436.81		5591.04
		1229.81		2000.71		6783.83
		191.278		1895.04		1368.26
		1834.11		1324.68		2910.82
		585.79		2460.78		434.233
		600.059		2546.01		3623.88
		1134.94		5068.49		3508.18
		570.364		798.664		386.413
		313.141		3185.4		3407.53
		805.22		5944.28		1913.94
		1573.81		2926.64		740.433
		2397.54		2599.61		3823.25
		5380.86		276.505		766.271
		1771.25		877.335		3281.04
		1394.87		1514.03		1578.43
		2041.97		2679.44		1904.69
		684.514		2547.94		5331.11
		2254.08		3680.57		6660.81
		279.59		930.554		5048.44
		2711.45		1885.4		355.562
		4673.6		2680.98		3040.79
		3082.05		980.302		4414.83
		3269.09		1571.88		347.849
		1813.67		4139.1		561.495
		3446.1		628.596		2395.22
		814.861		664.847		5350.01
		3027.29		1967.55		1002.67
		3881.87		679.115		2670.96
		2352.8		1528.68		2884.99
		4521.65		1417.62		6848.61
		739.276		1007.68		308.514
		279.976		2332.36		2375.55
		3169.59		3698.69		1879.23
		2518.63		1521.74		5308.36
		2834.08		547.997		654.82
		1563.78		2026.16		3131.8
		2056.63		4338.09		5971.66
		818.332		2455.77		1224.03
		3751.14		248.353		4923.1
		7882.52		1058.97		1958.67
		408.395		367.517		4127.14
		2621.21		4057.72		2144.94
		914.743		301.186		2348.56
		772.055		435.775		4904.59
		2338.53		2298.43		5248.59
		2040.05		743.903		1697.21
		2502.05		785.167		267.636
		2176.56		1529.46		1112.96
		4166.86		1541.03		725.392
		1634.35		877.335		607
		1584.99		1060.52		2763.9
		2864.16		1369.41		1970.24
		1606.97		3141.82		3656.66
		2539.45		1664.82		1564.93
		1425.72		4960.13		1024.65
		2797.45		1087.12		3584.93
		2965.97		2360.13		1778.97
		2380.18		3125.63		1729.22
		1537.55		6013.7		6304.09
		3563.72		3067.4		3678.64
		3502.4		1108.34		3028.06
		221.744		4123.28		1145.74
		2263.33		2067.04		3040.79
		3029.22		1274.16		3956.3
		2752.33		206.318		526.016
		2434.17		200.919		2444.97
		1829.1		272.263		2405.63
		437.318		3961.31		4998.31
		593.503		2191.22		411.866
		3281.04		2999.91		3839.84
		1208.22		2528.65		1774.34
		681.429		273.806		3284.13
		206.318		1169.27		907.03
		1814.44		370.988		848.027
		2473.12		480.124		2751.94
		1044.32		2085.55		411.866
		461.228		4090.89		424.206
		2150.34		317.383		2046.99
		1800.95		214.031		3158.02
		419.578		3187.72		1918.57
		1660.96		1511.72		2079
		2757.34		1949.81		1364.4
		1780.51		5656.21		1227.5
		1335.48		279.976		816.79
		3607.3		1055.5		3889.97
		415.336		264.936		1671.37
		980.687		3622.34		1735
		598.516		239.484		1913.17
		2334.29		641.323		1614.68
		1779.74		209.404		6051.11
		1592.7		928.626		4450.69
		1061.67		1235.21		4362.77
		1650.55		509.819		2569.53
		1282.26		280.362		386.799
		2075.53		1770.87		3034.23
		1592.7		211.717		1551.05
		307.357		206.704		2490.86
		1875.76		812.933		1835.66
		394.512		657.905		1839.13
		564.194		1377.13		1740.02
		4564.84		1009.61		309.285
		2206.64		2031.18		3330.79
		3787.39		611.242		469.326
		1230.58		1124.53		4925.03
		313.913		295.787		2769.68
		5025.3		1014.62		7038.74
		2014.98		248.353		940.581
		186.265		217.502		1104.09
		335.123		2495.1		1130.32
		3605.37		1922.42		502.877
		198.606		462.77		3472.71
		1999.94		2722.25		2973.68
		1211.3		667.161		4336.54
		3284.51		230.228		1116.43
		6642.68		3040.4		1004.98
		5640.4		343.607		3439.93
		4941.23		700.326		2217.44
		4363.54		180.095		4351.58
		2848.74		358.261		1131.47
		2122.57		2158.44		4256.72
		534.114		852.654		3329.25
		1220.17		2210.5		2266.03
		5477.27		2042.36		2335.45
		4527.05		782.853		2976.77
		7012.9		172.768		406.852
		3859.89		813.704		560.338
		2235.57		227.529		4329.6
		1969.47		502.491		6515.42
		4229.34		407.238		469.326
		3888.81		3827.88		3475.41
		1347.82		1419.55		6700.14
		2876.12		406.852		653.663
		2613.49		288.846		870.394
		949.836		524.859		2274.13
		4813.58		241.026		3670.93
		1374.81		296.173		567.665
		3738.41		772.826		766.656
		5441.41		394.512		2920.85
		714.98		408.78		1536.78
		4451.85		668.317		4742.62
		2051.23		213.646		4663.57
		3729.93		221.744		4319.19
		513.289		374.458		2439.57
		2011.12		988.786		3216.25
		3446.1		684.129		3600.35
		4405.96		232.542		2773.54
		3748.05		666.389		3602.28
		4469.59		326.253		3908.09
		1084.81		1383.68		332.423
		505.191		333.58		5975.14
		353.634		189.35		6561.31
		2870.33		1520.97		1278.79
		2555.26		2955.95		3515.9
		8479.5		3905.4		5858.67
		204.005		366.36		7331.05
		4052.71		566.508		2306.52
		643.251		3190.42		5097.41
		4033.43		416.493		2634.71
		1573.81		331.652		666.389
		607		293.474		4355.83
		1265.68		1470.45		7627.61
		4071.61		153.485		1287.27
		1938.62		2287.63		3075.49
		388.727		1739.24		1671.37
		1796.71		3259.45		644.408
		291.16		4953.96		1111.42
		6370.03		385.256		423.049
		5318.77		186.265		4728.74
		344.378		472.797		8776.05
		577.306		2324.65		5330.34
		4085.49		387.57		5069.26
		4877.21		260.694		2938.21
		589.647		1149.6		1343.96
		3579.14		196.677		4397.48
		3901.93		186.265		2431.47
		218.659		491.693		2367.07
		337.051		1387.92		1221.33
		1326.61		234.856		424.977
		3023.05		1891.19		754.701
		325.482		3113.29		1563.78
		5130.58		224.058		7277.84
		2070.51		908.572		3873
		3211.63		464.313		1694.9
		2202.01		532.957		8761.4
		2565.68		188.965		4301.06
		4220.08		290.774		360.961
		7189.52		266.479		2508.22
		1101.39		462.385		6152.92
		2666.71		676.802		8214.56
		275.734		457.371		3418.72
		2782.79		309.67		2206.64
		1762.38		217.888		3465.38
		790.566		246.425		5254.37
		4376.27		695.312		3636.6
		281.904		643.251		3732.24
		4552.12		826.816		2016.52
		2508.22		1750.81		4937.37
		2208.57		764.728		6710.17
		2872.65		209.018		6144.05
		3911.18		580.005		5711.36
		225.986		368.288		5092.4
		339.751		225.601		3280.66
		2018.45		242.954		1868.05
		1434.2		403.381		2012.28
		631.296		907.03		5051.52
		3089.76		727.706		4877.98
		463.927		862.681		4141.02
		2280.3		4321.89		5428.68
		1377.9		293.474		4598.78
		1015.39		502.491		608.543
		3815.54		456.986		6287.12
		2455		3466.53		5774.22
		2082.85		273.42		5981.69
		2925.48		252.981		5464.16
		1399.88		220.587		8873.24
		2657.46		4100.53		6900.29
		717.294		470.869		1720.35
		2515.16		209.404		2457.7
		8420.11		2950.93		2710.68
		1442.3		200.534		2162.68
		3065.85		2881.52		4820.91
		3389.79		395.283		6260.51
		6687.8		301.572		4795.84
		4776.56		2055.09		7008.27
		1765.08		766.656		6048.02
		2000.71		2062.8		4613.44
		2783.95		474.725		4191.54
		8068.02		261.465		752.002
		2137.61		3243.63		6000.2
		305.428		932.097		2707.59
		352.862		1750.04		2028.86
		6138.26		279.59		1266.06
		784.01		3769.65		5448.73
		666.389		228.3		7491.1
		4837.11		308.128		7051.08
		224.829		247.968		5085.07
		5506.2		264.165		421.507
		742.746		2311.54		5610.32
		3442.24		452.358		4028.8
		4338.09		2860.69		5348.08
		373.687		198.991		4928.12
		2364.76		2304.98		5551.32
		329.338		332.809		2085.94
		1566.86		253.367		5449.51
		2227.08		899.703		3154.16
		5159.5		332.038		7359.59
		1026.19		224.829		5590.27
		2866.86		161.584		7055.7
		688.757		220.587		2668.64
		1003.05		404.924		3269.09
		911.658		492.465		6429.42
		396.054		936.339		4264.81
		3879.17		416.493		2851.05
		2110.62		971.818		6180.68
		5955.47		278.048		6941.17
		4521.65		1903.14		1114.51
		2613.11		896.618		1134.56
		4852.15		1942.48		1284.57
		3570.27		750.845		2289.94
		1922.04		230.228		4459.56
		3662.06		166.212		5805.07
		3341.97		2183.51		3014.18
		2902.73		2335.83		667.932
		622.812		498.249		2773.92
		3221.27		787.866		2564.91
		3911.95		672.174		2222.45
		1479.32		173.153		2031.56
		4434.5		237.941		1960.99
		765.885		253.752		2780.86
		2058.94		399.525		3735.33
		1173.89		1146.9		1998.01
		2547.94		757.015		4395.16
		555.71		1135.72		3871.07
		4601.09		1304.63		2144.17
		3473.48		330.109		5189.58
		2061.26		178.552		8138.97
		2081.31		1188.55		3076.27
		838		453.901		3335.8
		5102.04		399.139		3964.4
		6189.94		1421.09		5363.89
		4153.36		211.717		2566.06
		1362.47		2299.97		4904.98
		838.771		468.555		2197
		2827.91		3395.19		3703.32
		647.493		418.036		3215.48
		2157.28		1138.03		382.557
		7395.45		3308.81		2413.35
		2480.06		2448.05		2745
		2841.8		1192.79		2301.9
		4022.24		1975.26		1766.24
		7892.93		2453.45		3915.81
		1408.75		631.681		2177.33
		3148.77		780.925		5676.65
		1471.22		455.829		2613.49
		4655.85		1298.07		2424.14
		2768.14		1095.99		2502.43
		1598.87		2059.71		2031.95
		3563.72		3767.72		573.064
		951.379		2783.56		971.046
		4513.17		4640.04		492.465
		1715.34		1515.19		4858.32
		3097.86		1303.08		3302.25
		3171.13		1233.28		5410.56
		2188.9		1787.84		3636.99
		1799.4		1468.91		975.288
		2481.22		1235.6		3343.52
		2223.61		1348.59		4293.35
		3570.27		1528.68		8617.17
		3999.88		2717.62		1277.63
		362.118		1063.21		769.356
		2270.66		4155.29		4856.39
		328.953		2651.67		4945.47
		4768.85		571.907		4250.93
		1890.42		170.839		3864.13
		608.929		4768.08		4755.35
		1899.67		317.769		2815.57
		1548.35		3502.4		3255.97
		211.332		2308.45		4258.26
		604.301		705.725		1836.81
		1311.57		505.962		2132.99
		4822.45		1912.78		3039.24
		2960.57		1545.27		4536.69
		5991.72		640.166		1415.69
		2465.8		1379.06		3414.86
		886.591		239.484		6121.68
		1974.49		320.854		5414.8
		819.103		1043.16		8101.18
		915.514		529.486		8051.43
		3997.56		955.235		4255.94
		2327.74		3044.26		519.46
		2854.91		2574.55		3068.17
		3399.82		123.791		4907.29
		3346.6		1690.65		7368.85
		2098.28		3515.13		3296.08
		5498.1		2501.27		739.661
		2770.84		1607.74		3686.35
		3529.01		7922.63		3128.33
		7923.4		6457.57		1572.26
		2361.67		2270.66		2615.42
		3778.52		422.278		4848.29
		4447.61		1699.91		2743.07
		4364.31		1815.6		4407.5
		885.048		1081.73		2739.22
		1141.11		1825.24		528.715
		1578.05		1335.48		5147.16
		1854.94		484.366		4862.94
		5356.95		446.573		2782.02
		2230.94		3380.54		4959.74
		821.417		3232.84		949.45
		3906.55		1218.24		3847.16
		3535.18		1731.53		1990.3
		7063.03		348.62		940.581
		3608.45		2027.32		6005.22
		547.997		4106.31		4995.61
		2574.55		6103.56		4518.18
		815.247		1841.83		1856.48
		486.294		1812.13		5001.78
		1475.47		1694.9		1293.44
		4631.94		986.858		2833.31
		451.587		1004.21		661.376
		4272.53		2003.8		4088.58
		755.087		1551.05		5090.09
		947.137		1437.67		1057.43
		1089.05		1368.26		2841.8
		4451.47		682.201		727.321
		267.636		2127.2		2236.72
		292.702		1364.79		2556.03
		4643.52		2193.53		4354.28
		1046.63		1846.84		4559.44
		3334.65		1842.21		981.073
		556.096		1921.65		1188.16
		2980.24		2343.93		1770.48
		730.791		1987.21		399.911
		975.288		639.009		7019.84
		5807.38		666.775		4951.64
		5775.37		6051.11		573.45
		6003.29		740.818		1102.55
		1639.36		3581.46		4428.33
		5805.45		4486.56		5184.19
		2532.12		5240.87		2523.64
		6179.91		414.565		4025.33
		2846.42		5005.25		1415.31
		5916.9		1842.98		887.748
		2416.05		222.901		3298.39
		3606.14		334.352		2544.47
		5107.44		213.26		3149.15
		704.953		240.255		5263.24
		7547.4		966.033		1798.25
		1136.1		639.78		1282.64
		3921.98		872.322		1048.95
		5342.68		1586.92		630.139
		3961.31		800.978		1773.95
		4633.87		260.308		356.719
		674.488		372.144		3240.93
		1098.31		310.056		1471.22
		5357.72		2218.6		6856.71
		1453.1		234.856		6787.68
		3439.16		429.991		5093.56
		1210.14		3582.61		5207.71
		2929.72		619.341		6527.76
		1770.87		1638.98		5060.39
		7329.51		212.103		2611.95
		5387.42		931.711		453.515
		3582.61		191.278		8322.54
		2227.08		163.898		1844.14
		2960.96		2440.34		6559.38
		5438.32		1572.26		1085.58
		1060.13		334.737		903.945
		4164.93		2872.65		1206.67
		741.589		448.116		399.525
		3889.2		940.966		8711.65
		1672.14		5192.67		4624.62
		3755.77		1407.59		1023.11
		2027.32		202.076		3804.36
		1874.61		171.996		1979.5
		2583.8		2567.6		2151.11
		6073.09		3335.03		5579.47
		5715.21		6250.48		5420.2
		522.159		168.526		5904.18
		2508.22		603.144		1991.45
		613.556		2482.76		6742.95
		4893.8		279.205		3566.03
		3399.05		5044.97		1749.66
		5358.49		1524.83		3977.51
		6358.85		3140.28		908.187
		3194.27		925.926		404.538
		3193.5		2553.34		6212.69
		1061.29		410.709		1625.48
		3507.8		1556.07		2232.1
		1503.62		661.762		7692.4
		578.849		2140.31		4756.89
		2367.84		1168.11		6696.29
		4110.56		5998.66		7709.37
		4126.75		5631.91		1912.78
		5177.24		704.182		4540.16
		964.105		2185.82		2671.34
		3699.46		4949.71		1265.68
		3756.15		3974.81		1438.44
		4322.66		217.888		3487.36
		2974.07		2941.29		1466.6
		1049.33		2499.34		1349.36
		664.461		5481.52		1008.84
		449.658		1241		689.913
		6926.52		193.978		1707.24
		6606.43		568.822		7080.77
		4169.56		3781.61		4202.34
		229.843		490.537		8202.6
		5108.98		5877.57		4315.72
		3095.55		1780.12		413.408
		508.662		1957.9		2516.31
		6535.47		3922.36		5725.63
		253.752		537.199		3361.64
		1338.95		3822.87		4330.37
		315.455		2206.64		2048.14
		363.275		1660.96		4594.54
		2210.89		1747.73		7729.04
		1806.73		4913.85		4023.02
		1832.96		2166.15		2097.89
		1782.05		1779.74		3790.47
		1879.23		1590		870.779
		6746.03		1256.04		1225.18
		734.262		5375.85		3155.32
		5132.89		3196.2		4764.61
		7460.24		5847.49		2764.28
		3027.29		949.065		6197.27
		5069.65		4732.6		4914.23
		863.067		660.605		5764.96
		712.666		862.295		6785.37
		5493.08		2958.64		3767.72
		1401.04		5498.1		404.538
		233.313		3191.96		4584.51
		3028.06		2094.04		2947.85
		373.301		2997.98		5490.77
		3171.52		205.162		7360.36
		2377.48		2638.56		2693.32
		1052.42		968.733		503.648
		3740.73		1706.08		3842.54
		2933.58		232.156		5584.1
		1433.43		2843.72		5545.53
		1754.67		2423.76		2862.23
		3735.71		275.348		8287.06
		3759.24		1395.25		5877.57
		1928.6		1798.63		4052.32
		4577.95		1863.81		4932.36
		451.587		1483.57		2055.47
		919.37		3960.54		1610.06
		1045.09		1347.82		2686.77
		3769.65		2796.68		4148.35
		1269.15		1977.96		3671.31
		3651.64		4136.4		3423.34
		2374.78		2307.3		5947.37
		1596.94		2934.74		3794.72
		758.943		1353.99		3135.27
		2537.52		1517.12		2269.89
		592.346		1645.53		4181.13
		2401.39		4051.17		5741.44
		2228.62		563.809		1250.64
		595.817		268.792		4473.45
		1173.51		215.959		665.232
		7904.89		2918.92		1716.11
		1111.81		1614.3		2174.25
		3805.9		8723.61		4737.61
		383.328		5895.31		3735.33
		2820.97		568.051		5592.58
		2707.59		2277.22		5850.57
		904.33		3973.66		6829.72
		588.875		526.401		3487.75
		871.936		430.762		527.173
		1303.86		3036.93		636.309
		1845.3		212.874		5968.19
		1836.81		6551.67		8819.63
		1876.15		4530.14		6966.62
		384.871		396.44		628.211
		1551.05		1308.87		7944.99
		1464.67		2216.67		3884.19
		3749.6		1051.26		3466.92
		593.889		3296.47		2059.71
		256.452		4174.19		5463.77
		547.226		1104.48		3346.22
		1075.94		6863.65		8076.11
		2388.67		478.967		3489.29
		1334.32		1463.13		1588.07
		977.988		1003.83		2283.39
		580.391		3953.99		4999.46
		1493.21		3933.16		1680.24
		487.837		4353.13		5073.89
		1653.63		5730.25		2708.36
		504.034		464.699		2620.82
		2013.44		1003.05		1814.44
		521.388		2730.34		448.887
		3244.02		3072.02		5200.77
		2858.38		433.462		1428.03
		448.502		2261.4		3116.76
		3481.19		1425.33		3568.34
		653.663		4066.21		1549.12
		444.645		4576.41		2979.86
		2456.15		1047.4		553.396
		292.702		4111.71		6761.46
		1508.25		1704.54		2471.97
		2719.55		2218.6		5746.06
		735.034		4282.17		3112.52
		1100.24		474.34		464.313
		1863.42		737.733		458.528
		475.497		2679.44		477.425
		561.109		7633.78		3357.4
		2916.61		1841.44		1296.91
		412.251		5145.62		2696.41
		564.58		2144.17		1818.69
		1445.39		2628.92		599.673
		3661.28		3593.03		6800.8
		436.161		2424.14		1968.7
		196.292		1024.27		414.179
		229.071		2122.19		1347.43
		1296.53		2019.22		1966.77
		220.202		1911.63		718.837
		432.305		3000.68		4751.49
		239.098		1771.64		1543.34
		352.477		3045.03		1500.53
		695.312		4299.14		1817.53
		269.949		1017.71		4737.61
		838.771		188.193		5829.36
		401.453		752.002		2475.44
		241.412		365.203		4367.4
		1273.39		648.264		1368.64
		1591.54		2027.7		4242.83
		581.934		5956.62		4576.8
		1140.34		245.654		5930.79
		5775.37		1173.12		929.783
		2529.04		349.392		6990.92
		746.603		494.393		338.594
		2195.84		700.326		576.92
		4914.23		2991.04		3794.33
		480.51		376.001		2490.48
		1102.94		2306.91		1359
		3338.5		968.347		7672.35
		3406.76		202.848		2919.31
		3266.77		987.243		6722.51
		1648.62		3600.35		5224.68
		2940.91		1502.85		3488.13
		956.392		3180.78		594.66
		1953.28		1561.46		4983.65
		4252.86		338.979		505.962
		2159.59		1983.36		8695.07
		503.648		1744.64		5400.14
		328.181		234.085		1895.04
		4176.89		263.393		913.2
		3116.37		279.205		4016.85
		1433.05		357.49		1520.97
		398.368		599.288		642.479
		3767.34		502.106		4449.54
		1907.77		1449.63		7120.11
		1331.24		581.548		3056.98
		5671.64		797.893		3043.49
		3785.46		3526.31		655.977
		6267.45		3484.66		342.836
		5454.52		2933.19		1344.73
		2569.92		2614.65		4376.27
		1402.58		1737.7		2363.6
		3425.27		4238.59		1220.56
		454.672		726.164		2284.54
		1881.16		426.52		3498.16
		2303.82		1070.54		2071.28
		4211.98		3593.03		5642.33
		8518.83		277.662		3487.36
		1541.8		4811.65		1210.53
		6139.03		3412.55		860.753
		4381.28		1863.04		2161.52
		6082.73		199.763		2208.96
		3048.11		244.111		3018.42
		6370.42		209.404		2132.99
		3906.94		4112.87		2322.72
		2421.06		332.423		2111
		3063.93		1676.39		2791.28
		3607.68		222.515		2179.65
		2886.53		336.28		1622.4
		3498.54		1366.33		2325.81
		7979.7		611.242		2458.08
		741.975		829.516		1621.24
		2378.25		2131.44		761.643
		4066.59		219.816		1150.37
		1202.82		2566.83		1517.5
		295.016		2033.49		477.039
		3161.11		458.914		4184.6
		2806.32		3016.88		2217.44
		1599.26		588.875		4339.24
		5675.11		1883.86		618.184
		4202.73		774.369		2166.54
		596.974		601.216		440.789
		344.764		376.001		4044.61
		4478.85		1053.96		373.301
		2209.34		1478.55		315.069
		2536.37		433.462		2380.57
		1740.4		1045.09		3286.44
		746.217		2164.22		3885.34
		3582.23		505.577		5479.97
		495.936		3287.6		374.458
		2355.5		345.921		1959.45
		3912.72		406.081		768.584
		711.895		3260.99		238.712
		7923.78		2273.74		2727.64
		1599.64		2222.84		5260.54
		2157.28		2270.27		1510.94
		2999.52		858.825		2597.68
		5247.81		2134.53		1882.32
		1462.35		364.432		571.907
		1117.98		1774.34		2018.06
		6317.59		383.328		3803.2
		2168.47		903.945		725.778
		657.52		1328.54		1725.75
		3796.64		1137.64		7296.35
		434.233		234.856		3589.17
		2293.41		451.201		1140.34
		1524.06		494.779		360.19
		5694.77		315.069		5715.98
		3434.14		239.098		514.832
		985.701		2638.56		2945.92
		2891.93		280.747		3787.39
		573.835		2937.43		2303.82
		316.998		2052.77		1568.02
		297.716		300.801		962.562
		1168.11		2820.59		3246.72
		8009.01		323.554		1480.48
		269.178		2384.81		4257.49
		3523.22		2674.81		5573.68
		4420.61		306.971		795.194
		3910.8		905.102		368.288
		2442.27		2153.04		483.209
		432.305		556.481		3814.38
		6818.53		326.253		628.596
		3126.01		215.188		1716.49
		6685.1		211.332		1914.71
		3286.83		357.104		618.955
		4014.15		590.803		2477.75
		696.855		231.771		2286.09
		976.445		331.266		5643.87
		3055.05		1604.27		689.913
		2922.78		296.559		3070.48
		3101.72		448.116		843.785
		3628.12		1246.01		441.174
		2121.42		743.132		1578.82
		2026.55		1122.6		346.692
		445.802		3800.12		1171.97
		4377.04		453.129		1123.76
		5384.72		2855.29		2136.46
		1283.42		1034.29		1930.14
		692.227		1753.9		1953.28
		5936.57		542.598		4184.99
		1721.51		1986.44		787.095
		2786.26		1039.31		2926.25
		1750.43		473.568		2299.2
		5287.92		249.896		3375.91
		996.884		310.442		2493.95
		1384.07		266.093		2215.51
		5763.03		399.525		1999.55
		564.965		244.111		328.181
		2990.27		387.185		1495.9
		3674.4		204.005		3628.12
		7159.06		332.038		5265.17
		8356.09		414.179		725.007
		4794.3		206.318		632.067
		2198.55		1900.83		955.235
		2884.22		215.188		4156.45
		393.74		197.063		1911.24
		4330.76		365.203		2960.96
		1979.11		352.091		2573.39
		5724.85		869.237		4655.08
		2722.25		1438.06		384.485
		6290.21		612.399		1050.87
		2874.19		633.61		750.459
		5011.03		360.575		1438.44
		5164.13		735.805		4006.05
		3217.41		329.338		1028.51
		8530.01		231		245.268
		2419.13		195.135		2830.23
		5601.84		212.103		3808.99
		3114.83		982.616		1588.46
		3474.63		482.438		2340.85
		4574.48		372.144		1905.46
		1177.75		202.848		2125.27
		8829.27		219.816		265.322
		689.142		1348.59		4665.88
		3628.12		294.63		1113.35
		4835.95		445.802		1969.09
		1163.1		458.914		2137.23
		306.971		780.925		7953.86
		4219.31		367.131		3050.43
		4397.48		312.756		2654.37
		1219.79		740.433		2138.77
		499.792		1939.01		4766.92
		1971.79		257.609		3916.58
		276.12		457.371		1963.3
		1617		659.448		823.346
		304.657		326.639		5292.55
		1650.93		531.415		1598.49
		249.125		239.484		1718.81
		8838.53		269.949		1306.17
		6554.76		509.819		747.76
		2628.15		1106.41		2002.25
		958.706		315.841		1942.48
		5938.5		242.954		1405.28
		6004.44		389.884		3245.56
		1138.03		964.49		330.881
		5076.2		258.766		3132.18
		598.131		600.059		4617.29
		3556.78		359.804		3397.89
		674.873		472.026		3592.26
		2381.34		615.485		1396.41
		2277.22		910.886		290.388
		4308.78		295.402		2785.88
		7702.81		817.561		2642.03
		2100.59		354.019		323.168
		2500.12		255.295		848.412
		4213.52		1834.88		405.31
		2907.74		328.953		1333.16
		1171.58		1908.54		4362
		970.275		704.182		1857.64
		2355.89		4167.25		826.045
		4163.01		259.923		4046.54
		2828.68		408.78		5370.06
		1359.39		669.86		1119.9
		4776.95		268.407		4911.15
		733.491		428.063		6793.47
		694.927		259.151		248.353
		2751.17		2752.71		435.39
		2848.35		1529.46		785.938
		3684.42		3559.86		2423.37
		370.602		3321.53		1675.23
		793.265		3300.32		1467.75
		350.934		497.478		3223.97
		2394.45		446.188		2046.22
		419.964		1439.22		2555.26
		4406.73		359.418		1608.9
		244.497		1768.17		975.674
		373.301		613.556		3114.83
		3167.66		3847.93		1453.87
		3721.06		360.961		4046.54
		447.345		3155.71		3049.27
		3001.84		242.569		677.187
		382.557		461.999		482.052
		1682.56		7949.24		1069
		1222.1		212.103		1294.6
		4853.69		1433.82		4939.69
		981.459		7171.78		698.012
		344.764		3126.01		465.084
		2630.08		2331.59		938.652
		1423.4		618.57		866.152
		552.239		816.018		3123.7
		1947.49		971.432		1324.29
		1293.06		3969.8		887.362
		2638.95		2228.62		1786.29
		647.107		230.614		2675.2
		1562.62		2171.16		5083.15
		1486.26		274.963		2443.81
		1474.31		556.481		3925.84
		1581.13		1660.96		1364.02
		1264.13		1967.55		4591.84
		1972.94		283.061		2118.72
		4290.65		843.785		1818.3
		3935.86		1123.76		2418.36
		3490.83		3690.59		679.887
		1074.01		4161.46		565.737
		1404.51		2522.1		4461.49
		2130.67		1368.26		576.92
		3304.57		2997.98		3422.96
		375.615		1605.81		2705.28
		3933.93		809.462		880.035
		2737.29		3292.22		1181.61
		2249.45		4252.47		2868.79
		583.862		3458.44		5535.5
		3311.12		1218.24		1162.33
		861.524		2819.04		4617.68
		4869.5		524.087		2063.96
		509.819		735.034		3094.01
		459.685		570.75		661.376
		5802.75		2450.37		368.288
		3548.29		672.945		859.982
		1482.79		2356.27		380.243
		2227.85		1356.69		3289.14
		411.866		2218.6		3158.41
		3223.97		3838.68		3658.97
		4744.17		1124.92		2449.98
		1865.35		1940.55		1410.29
		4589.52		949.836		3568.73
		923.227		1824.47		4237.82
		5911.12		6525.45		3649.33
		2640.11		382.942		5198.07
		229.071		2686.38		1202.82
		6349.98		715.751		461.228
		1848.38		3789.32		379.857
		1847.61		278.819		2732.66
		5557.49		7139.77		438.861
		1497.45		6469.53		4562.14
		3765.41		1611.21		2962.12
		4724.5		6783.83		788.638
		720.379		5089.7		807.149
		770.898		2596.53		2128.74
		1379.44		557.638		3437.23
		655.206		4870.27		2491.25
		5252.83		1024.27		2213.97
		3363.57		494.779		5395.9
		4152.98		1555.68		2159.59
		414.179		3117.53		1001.51
		370.602		4169.18		704.182
		712.666		2128.74		2307.3
		359.804		228.3		2574.55
		4393.62		315.069		801.75
		2047.76		7543.16		5648.5
		747.76		1883.86		3497.77
		3834.05		1134.94		1626.64
		784.01		292.317		3622.72
		531.415		5137.91		6829.72
		4134.85		3385.55		669.474
		736.576		1920.88		2257.55
		2496.65		312.37		4652.77
		505.962		6884.09		3697.15
		4241.68		8518.06		3154.94
		422.278		6601.8		1881.16
		2284.54		898.16		5577.15
		991.1		1275.7		957.935
		779.382		408.009		2566.83
		2724.18		836.843		1981.43
		4378.19		3077.81		6902.99
		6032.6		2063.57		776.297
		471.254		500.178		1605.81
		202.462		1384.07		3449.18
		2636.63		2058.56		3955.53
		6796.94		386.413		4200.41
		4282.55		4451.08		2040.82
		3712.96		2035.03		4026.87
		1185.46		294.63		4165.32
		4732.21		2477.36		4290.27
		2215.51		337.051		3569.5
		4833.25		1156.15		3200.44
		2230.55		349.777		4014.92
		5927.7		2124.12		5053.84
		3893.44		2781.64		3927.38
		1892.73		4949.33		1565.71
		2956.72		1641.29		5407.47
		796.351		2948.62		6453.33
		808.306		3947.05		1338.56
		1913.17		539.899		2174.25
		4572.94		765.114		4677.84
		3169.2		1857.64		1492.43
		1028.51		183.18		5264.78
		4604.56		343.221		3197.74
		692.613		1146.51		659.448
		2388.67		313.527		4764.22
		2599.23		300.415		7338.77
		1393.71		225.215		2957.1
		3014.18		1604.66		6248.94
		1258.35		617.027		386.413
		2432.63		261.851		5877.57
		6727.91		263.393		2846.42
		2130.29		497.478		5194.98
		2531.35		416.108		968.733
		875.793		158.884		2672.88
		1662.5		256.066		853.811
		6361.55		7480.3		1518.66
		2855.29		249.896		613.942
		3187.72		273.42		4870.66
		4366.62		164.283		5451.82
		2817.89		296.944		1815.6
		4326.9		297.33		3366.65
		2973.68		596.202		6597.18
		708.424		184.722		3106.35
		205.547		209.018		3194.27
		431.533		158.499		4747.25
		3292.61		176.624		5210.41
		6249.71		374.458		7754.49
		3228.21		150.4		2596.53
		1556.84		128.033		5985.16
		4353.51		1799.02		3894.6
		411.094		550.311		4676.29
		2355.11		229.457		535.271
		333.966		938.267		8504.56
		338.979		148.087		2516.7
		4193.86		207.861		919.756
		4414.83		171.611		2168.85
		1614.3		227.529		2129.9
		6455.65		231		6097
		230.228		422.664		4891.87
		6242.39		1656.33		5070.42
		4141.41		573.064		741.204
		1605.04		143.073		4290.65
		5965.88		208.247		3878.4
		3489.29		277.277		1955.98
		5296.02		274.191		6453.33
		4515.48		2736.9		2677.13
		2468.49		345.15		3208.93
		2387.12		399.911		4235.51
		4083.56		291.16		3092.08
		501.72		784.396		5411.33
		4066.59		264.55		2716.46
		4335		157.342		1871.91
		1274.16		236.399		3484.66
		1703.77		1932.84		1352.83
		2072.44		229.071		350.549
		5082.76		173.539		519.845
		3835.21		2110.62		2816.34
		2415.28		284.218		3786.23
		1534.47		849.569		289.617
		3580.68		458.143		6876.77
		2653.6		136.903		328.567
		632.067		402.61		4082.41
		1075.17		352.477		1111.81
		4141.02		339.365		608.157
		1012.7		730.406		4824.38
		4764.61		1690.65		1028.12
		1701.84		767.042		3056.98
		1507.86		457.371		2058.56
		1354.76		460.071		1409.14
		3876.47		854.583		4251.7
		880.806		382.557		4776.56
		4356.6		1834.88		349.006
		1096.77		323.168		665.618
		1214		353.248		381.4
		1176.59		140.759		347.463
		3460.36		1433.43		2341.62
		2227.47		164.669		1200.12
		1325.84		1018.87		5493.47
		229.843		175.853		6800.8
		1822.54		328.181		1866.89
		898.931		213.646		4279.85
		4949.71		1142.27		976.831
		4693.65		595.817		4520.49
		241.412		493.236		2363.6
		496.707		334.352		1222.1
		2228.62		174.696		6531.62
		1773.18		171.225		3658.2
		2695.25		888.905		3682.88
		4161.46		183.566		1819.07
		1273.78		240.255		5255.14
		1430.35		1739.63		3490.45
		2905.81		593.503		594.66
		3456.89		180.866		4457.25
		1483.95		1806.35		2336.99
		2127.2		462.77		268.407
		2595.76		182.023		4174.57
		332.423		195.52		1409.91
		806.377		173.925		507.89
		528.329		155.028		3675.55
		2260.63		161.584		2314.24
		2309.99		340.522		4101.69
		767.427		309.67		930.94
		494.779		286.146		1178.14
		876.178		180.48		359.033
		2449.6		1294.99		2333.13
		632.067		145.387		2786.65
		1848		195.906		1508.25
		1437.29		145.773		1047.02
		1401.81		383.328		3238.24
		1984.13		220.202		929.011
		1441.14		141.916		315.841
		1436.13		146.544		2335.83
		470.869		219.045		1496.29
		1294.99		984.93		5777.3
		433.076		245.654		1978.34
		248.739		164.283		2978.7
		2530.97		134.975		1946.34
		2253.69		190.121		1418.39
		3734.56		185.879		1342.03
		4208.51		156.571		3921.98
		1901.99		347.078		1133.4
		4230.11		141.531		1931.68
		367.131		156.185		4153.75
		1566.48		1619.7		4577.57
		793.651		226.757		500.949
		4287.18		628.982		6174.9
		2775.08		392.969		3456.89
		2175.79		179.709		1254.88
		2889.23		1709.94		3755
		3674.01		515.603		1778.19
		5085.85		712.666		1979.11
		5138.68		639.009		348.235
		1952.12		279.205		708.424
		2960.19		923.227		232.542
		626.668		224.058		2457.31
		1143.04		227.529		5480.36
		444.26		149.629		2488.93
		558.41		338.208		2824.44
		4008.36		377.158		683.743
		8456.36		225.986		2116.02
		2546.01		1700.68		6245.86
		7275.14		165.826		292.702
		1673.69		200.148		1929.37
		4497.74		204.776		2483.53
		962.948		1491.66		6149.45
		3478.49		192.821		895.075
		4341.17		686.828		4297.98
		3859.51		341.679		460.071
		4534.76		309.285		229.457
		3552.15		379.857		3929.69
		2261.02		904.716		446.959
		6198.04		930.94		7952.71
		5180.33		216.731		4899.19
		1902.37		1021.57		3221.65
		2596.14		268.021		1575.35
		5278.67		355.948		320.854
		271.106		1001.9		4880.3
		2701.81		190.507		6085.43
		4704.83		2385.2		1347.82
		2763.51		261.08		1419.16
		2716.08		638.623		8589.4
		7187.21		224.444		464.699
		5034.56		1070.93		6051.88
		3559.09		546.455		311.213
		1271.08		211.717		1684.1
		6250.87		892.761		568.051
		1362.86		176.624		831.058
		1541.8		261.465		1591.93
		2328.89		558.795		6075.79
		4040.76		213.646		2661.32
		8660.36		190.507		2729.96
		6126.31		242.954		639.78
		3797.8		483.209		311.984
		2143.01		260.308		529.486
		1626.25		152.714		1747.73
		894.304		333.966		711.895
		4444.14		741.589		1192.79
		3607.68		170.839		5958.94
		3394.42		159.27		2796.29
		808.306		735.419		835.3
		6865.2		214.803		2214.36
		4727.2		167.754		2790.89
		6129.78		477.039		2348.95
		1984.9		320.854		1604.27
		640.937		134.975		3984.07
		5113.23		203.619		4557.52
		842.628		187.808		4068.91
		2340.46		242.954		1839.9
		1716.88		205.933		4178.43
		3385.16		261.08		3912.34
		897.389		648.65		2223.23
		2335.83		237.941		3436.07
		322.782		264.936		5768.05
		2278.37		1859.18		1465.83
		2815.96		424.977		2697.57
		2457.7		460.842		3789.7
		4125.6		207.475		346.306
		5606.46		730.791		439.246
		878.878		335.123		5990.95
		2508.99		136.132		344.378
		6255.88		2585.34		3566.03
		3948.97		418.807		5065.79
		5552.09		271.878		2661.7
		3819.01		898.931		393.74
		2879.97		253.752		4104
		639.78		2637.02		3862.59
		8731.7		482.438		1111.81
		4067.37		246.425		742.746
		1251.79		450.044		2182.73
		5248.2		490.922		870.779
		553.011		572.293		2473.89
		3029.99		274.577		5846.72
		4424.86		245.268		3833.67
		321.625		2244.05		1039.31
		2041.97		323.168		2834.47
		708.039		1394.1		2195.84
		7347.25		436.547		1097.15
		502.491		910.886		2443.04
		1981.81		1229.81		1050.49
		2898.1		477.039		6283.65
		5812.78		1158.85		2971.76
		5010.65		5723.31		2273.74
		2033.49		1869.21		1182.38
		2652.06		907.03		436.932
		491.693		831.444		5242.03
		2187.75		1930.91		1358.62
		5747.61		1094.45		1311.18
		777.84		645.95		1292.67
		4634.65		2118.33		236.399
		1573.81		519.845		1918.95
		3097.48		2539.45		311.599
		4571.78		1806.35		1494.36
		1044.32		845.713		1407.59
		1095.22		283.447		907.03
		5431.77		331.266		4596.85
		1961.38		469.326		2905.43
		385.642		488.223		4964.37
		2849.89		1379.83		586.947
		7826.22		2584.96		2876.5
		3113.67		708.039		2074.75
		1261.82		267.636		3056.6
		769.356		3414.47		497.092
		925.926		572.678		1787.84
		4264.43		248.739		1283.8
		1823.32		384.485		768.97
		268.792		302.343		1954.82
		6237.76		855.739		2151.5
		1910.47		1485.88		6698.22
		725.007		280.362		3642.39
		340.522		3435.68		6134.79
		5083.15		900.088		716.137
		3652.41		1408.36		2436.1
		810.234		1227.88		2081.7
		7275.91		459.685		2236.72
		670.246		554.939		680.658
		6822.78		1740.02		1341.26
		7272.44		301.958		3082.82
		3797.8		520.617		964.876
		6102.01		4583.74		1370.57
		2579.17		292.702		890.833
		352.862		2808.63		3497.77
		514.832		2502.05		1144.97
		3783.15		271.106		6365.02
		7600.23		232.156		2734.97
		2735.74		262.237		603.53
		4259.41		1004.21		708.424
		3281.43		787.481		244.111
		6231.59		2608.87		470.869
		2099.82		325.482		691.456
		1020.79		455.829		446.188
		3399.05		613.556		2270.66
		674.488		1094.84		2341.62
		7034.11		210.56		2540.61
		7844.34		209.404		2821.74
		7773.77		964.105		421.892
		1978.73		227.914		1213.62
		1398.72		5193.44		2888.46
		2762.35		497.478		5854.05
		2809.02		1023.49		2834.85
		4854.85		868.851		576.535
		7563.6		340.522		1555.68
		6773.8		198.606		3045.03
		3097.86		1519.04		311.984
		1128.39		252.981		2490.48
		3577.99		6017.56		956.392
		1394.87		3081.28		266.864
		1070.93		298.487		1279.95
		5425.6		407.624		2728.8
		8606.37		381.014		793.265
		687.214		469.712		1258.73
		1458.11		726.164		2539.84
		2127.2		954.464		484.366
		2800.92		286.532		3365.5
		3504.33		510.59		233.313
		6683.95		607.772		555.324
		3611.15		2402.93		2485.46
		2223.23		2530.97		222.515
		2060.49		656.748		406.852
		4830.16		200.919		1962.15
		657.52		279.205		395.669
		2050.46		1197.42		2978.7
		1208.22		2909.67		452.744
		491.693		522.159		1968.7
		3539.42		2809.79		2247.91
		2604.63		2392.91		214.417
		4387.45		2876.12		2885.37
		1890.03		207.861		435.004
		638.237		362.889		1479.71
		490.151		3129.87		1213.62
		1606.58		384.485		3129.87
		2925.48		654.434		1218.24
		7723.64		1195.88		732.72
		318.54		2134.91		4870.66
		2484.3		1080.57		530.258
		1811.75		429.991		322.782
		2383.65		1704.92		262.237
		4417.53		3590.33		5061.94
		1355.53		347.078		2395.22
		1696.05		224.829		615.485
		756.629		8507.65		3318.84
		5979.38		1212.84		204.776
		3451.11		1669.06		3994.86
		6044.55		281.133		246.425
		1387.15		851.112		568.822
		2650.13		1498.99		929.783
		3127.94		519.074		2484.69
		1094.84		3298.78		1838.36
		2402.55		287.303		211.332
		1413.76		251.824		331.652
		1015.78		2028.09		382.942
		788.252		246.811		5014.5
		1977.19		985.701		1063.21
		3029.99		204.776		442.331
		822.96		234.085		302.343
		1174.66		824.888		2930.11
		2497.42		554.167		2696.41
		263.008		1678.7		2340.46
		1391.01		195.906		558.41
		4313.02		2847.97		917.828
		1874.61		884.663		4723.73
		234.856		365.974		245.268
		3215.1		3283.74		279.59
		4911.54		484.366		311.599
		5200.77		358.647		643.636
		3735.33		2852.98		3153.39
		4050.01		1842.21		593.503
		2207.03		879.264		741.589
		2411.42		303.886		267.636
		1740.4		677.187		649.421
		3798.57		1611.6		205.162
		2846.42		2603.85		304.657
		359.804		4431.03		3032.3
		748.917		2304.21		353.248
		411.094		295.787		3489.67
		2685.22		3928.53		311.984
		3464.22		479.739		446.959
		508.276		452.358		2679.44
		2717.62		215.574		2905.04
		1760.84		1709.16		208.247
		1074.01		406.467		256.452
		399.911		2051.61		4866.03
		1102.55		1790.54		277.662
		1667.9		1566.86		2594.6
		1147.67		2884.6		330.495
		1534.86		340.136		189.35
		560.338		762.414		461.613
		649.807		1936.31		277.662
		305.814		476.268		2956.72
		408.78		2013.05		3059.68
		269.949		438.089		347.463
		2831		969.504		255.295
		1357.46		681.815		1823.7
		1032.36		585.019		2733.43
		2516.31		357.104		2071.67
		772.826		4416.37		2465.41
		2723.02		750.074		2205.49
		2350.49		2708.36		1384.07
		2768.52		351.705		189.35
		4469.59		529.486		1809.05
		313.527		2002.25		490.537
		4882.61		747.76		3995.25
		4962.44		437.318		2050.07
		1301.54		1102.55		2062.03
		1096.77		184.337		3686.74
		382.942		3229.75		1288.43
		316.226		337.437		1311.18
		983.773		1837.58		415.336
		2030.4		525.63		1020.02
		5040.34		308.899		1773.95
		1209.76		8371.13		279.59
		1490.89		827.973		872.708
		4633.1		2209.34		303.886
		5851.35		407.624		708.039
		674.488		446.573		468.555
		6090.06		264.936		334.352
		328.181		826.045		2234.8
		301.186		459.3		601.987
		2146.48		265.707		1225.57
		1456.95		1939.78		3512.81
		4923.49		396.44		1401.04
		5009.49		1723.05		1266.06
		644.793		231.385		1194.72
		8455.58		1313.11		2301.12
		1022.34		460.071		1958.29
		4233.58		1889.26		3076.27
		2962.89		2227.08		867.694
		238.327		1040.46		1189.32
		868.466		2803.62		588.875
		447.345		3721.83		457.371
		4093.59		207.09		1266.83
		5851.35		1314.65		2623.14
		254.524		514.446		3532.09
		4537.85		389.113		2096.35
		656.748		310.056		288.46
		2199.32		191.664		1338.95
		4877.98		807.149		276.891
		6823.16		819.489		597.359
		1574.96		188.193		1405.66
		1993.38		314.684		876.95
		1264.91		315.841		216.345
		342.45		281.904		535.657
		2153.43		214.803		409.166
		4403.65		1445		1119.52
		2227.08		401.839		3793.56
		1644.76		2648.97		1090.98
		3017.26		301.958		3581.46
		839.928		397.211		4563.3
		277.277		275.734		198.606
		5384.72		305.814		2173.09
		4947.4		334.737		2578.4
		1846.07		261.08		900.86
		3509.34		974.903		387.956
		3932.39		195.135		1989.91
		949.45		825.659		3012.64
		1485.88		347.463		420.35
		3049.66		368.674		830.673
		4856		330.881		2095.96
		3036.16		358.261		1173.51
		7730.96		482.052		743.903
		2046.99		285.375		1733.46
		6339.95		273.42		816.79
		6570.57		1300		2618.89
		4141.02		276.12		938.652
		3239.01		304.271		4235.12
		2266.03		488.223		5739.12
		6321.83		370.988		2467.34
		6638.44		301.186		4071.22
		514.832		269.178		391.041
		1802.49		603.144		2888.07
		6484.57		2962.12		4091.28
		2549.86		272.649		1835.66
		5483.44		955.621		1197.42
		4235.12		312.756		607
		1295.37		563.423		273.034
		5063.09		764.342		247.582
		1299.23		703.411		2778.94
		638.237		372.144		3835.21
		6453.33		518.303		514.832
		2936.66		2400.24		4476.15
		1492.05		281.133		4351.2
		1011.54		1782.82		2871.1
		5057.69		1774.34		464.313
		1807.89		248.353		1122.99
		837.229		2411.42		6704
		607		2679.83		2733.43
		5409.78		336.665		463.927
		1249.87		665.618		4081.25
		455.829		627.825		980.302
		4568.31		335.123		349.392
		6514.26		274.963		515.989
		4466.51		2058.17		257.609
		7268.19		3296.85		2553.34
		490.151		2539.07		3230.52
		1766.63		1495.13		3996.02
		3683.65		902.402		4736.45
		915.128		690.685		753.93
		2239.42		497.478		873.093
		4866.8		1444.23		1246.78
		583.476		302.729		2293.8
		3751.53		835.686		5742.21
		1437.29		311.984		4830.94
		736.962		384.871		5611.48
		6085.43		428.063		2565.68
		1995.7		3549.06		1142.27
		7032.95		307.742		2354.34
		3088.22		2645.5		3072.41
		8509.96		453.901		6356.15
		1433.05		2670.18		1827.56
		3686.74		444.26		7074.22
		7665.79		2461.55		3124.86
		4984.81		359.033		4164.16
		7074.6		2895.4		4854.85
		3350.84		2806.32		4625.39
		848.412		1524.83		5554.02
		3141.82		348.62		1603.11
		4315.72		418.807		328.567
		5550.16		1052.42		5783.47
		7217.68		2118.33		2048.14
		1043.16		5311.45		3796.64
		311.984		848.798		4176.5
		536.814		697.626		364.432
		2164.61		374.844		7522.72
		4072.38		3365.5		1004.21
		6926.9		485.909		264.55
		1986.06		809.077		2766.21
		2554.49		362.889		7644.19
		3209.7		520.231		1394.1
		3184.24		1595.4		1020.02
		4416.76		376.001		3404.45
		2883.83		729.635		3233.99
		224.444		241.412		2865.7
		4876.83		2175.02		4067.75
		2805.55		438.475		5750.31
		1514.42		251.439		731.948
		1543.72		4750.72		922.07
		3419.87		6160.24		421.892
		759.329		762.028		3468.46
		8226.51		627.054		311.213
		7215.75		1414.54		3737.64
		4764.22		2465.8		3041.56
		1356.3		4387.83		3917.74
		2716.85		4265.2		2814.41
		6170.27		959.477		3308.04
		4701.36		4525.12		1670.99
		1744.26		1509.02		464.699
		2186.2		5054.61		4110.17
		2458.08		2707.21		3447.64
		1549.89		948.294		1751.59
		841.085		2149.95		1900.83
		1341.26		2428.77		974.903
		3949.36		3261.37		4354.28
		3452.65		1254.49		6647.7
		6172.97		3569.12		2785.49
		1442.3		3425.66		3015.72
		1010.38		368.288		7579.41
		5017.59		913.971		2985.64
		7181.42		811.391		2409.88
		722.693		1738.47		2097.89
		5017.2		3467.31		1026.96
		2428.39		576.149		1972.94
		365.974		1225.18		881.963
		1589.23		4356.98		7709.37
		2557.19		1951.35		2113.32
		427.291		1645.53		1739.24
		300.029		3285.67		7974.3
		7400.08		3073.95		452.744
		6050.34		7629.15		4783.89
		1561.46		1976.03		4636.57
		2931.65		4166.48		1234.05
		1936.69		451.972		2369.38
		2020.38		5096.26		2754.64
		608.157		421.892		4785.82
		5387.42		2842.57		2659.77
		2561.82		1967.55		1967.93
[truncated: 966 more rows]

## Sheet: F.tataricum
F.tataricum
	Ft control	1391.78	Ft M1	4960.13	Ft M3	1232.51
		485.523		1841.83		1888.49
		1969.86		5066.56		1175.82
		441.174		975.674		1571.11
		4098.22		4727.59		472.411
		1064.76		3384.01		208.247
		828.745		5156.42		1970.24
		2842.18		2109.85		898.16
		1380.21		5389.73		1730.38
		286.532		4321.5		2892.7
		1297.3		6050.34		1535.24
		1151.53		4504.3		2796.29
		4183.06		691.456		3368.97
		1854.17		2647.05		178.938
		2136.46		2876.5		419.578
		1006.52		5371.61		1703.38
		1699.91		575.378		2936.28
		934.796		1230.58		7602.93
		1261.43		4269.83		708.81
		505.191		5831.29		1370.57
		626.283		388.727		1323.14
		574.606		581.934		1426.1
		274.963		1561.08		2756.57
		1330.46		1137.26		1052.42
		279.59		2474.66		951.764
		645.95		1979.11		3293.38
		1028.89		1593.47		970.275
		767.813		477.425		471.254
		1584.6		4667.81		2863.01
		708.424		4329.6		1830.26
		1082.11		3365.5		536.814
		778.611		2055.86		4141.79
		1019.25		2440.34		171.996
		1378.28		2769.68		754.316
		497.092		1910.09		898.931
		1036.22		3702.93		316.226
		704.182		1026.58		1124.15
		402.996		2699.49		2476.98
		809.077		2546.01		2902.34
		610.471		2220.14		2601.54
		353.248		3109.82		2787.81
		984.544		3331.56		4335.39
		630.525		3031.92		1980.27
		1272.23		1839.9		3909.64
		970.661		1339.72		1601.18
		2370.16		2006.88		1301.16
		914.743		2213.59		1484.72
		891.604		3303.79		4365.47
		330.109		684.129		3191.57
		2031.95		1236.37		3750.37
		1884.63		1975.26		1016.55
		246.425		3395.19		924.769
		236.013		2804.39		6701.69
		525.244		4744.17		4286.02
		832.601		1163.48		3073.57
		560.723		1774.72		1528.68
		2098.28		1900.44		1651.32
		891.99		3300.32		979.916
		2985.25		1888.87		4377.42
		3921.98		2411.8		1715.72
		596.588		2653.22		5055.77
		5165.67		1652.09		1582.67
		3348.53		4466.89		3058.53
		2227.85		744.675		1412.99
		436.547		511.747		458.914
		562.266		888.133		1929.37
		323.554		2135.68		2477.75
		3484.28		2877.27		982.616
		2310.77		5509.67		222.515
		1864.58		1927.44		1003.44
		520.231		2603.85		410.709
		227.143		1681.78		373.687
		3429.13		7006.34		4454.94
		1583.45		2429.93		1409.91
		1466.21		1818.3		922.07
		2706.43		3082.05		1001.9
		3687.89		337.051		1682.56
		1181.61		1259.12		3023.82
		4622.69		7108.54		365.974
		764.728		1347.05		2959.8
		3522.45		977.988		3642.77
		2031.56		2478.52		2321.95
		1065.53		3948.59		694.155
		490.922		3005.31		1818.69
		2265.65		2264.49		328.953
		2822.51		6724.82		2997.98
		2473.12		5518.92		2687.92
		2293.03		1181.22		3713.35
		1349.75		2409.88		2452.3
		559.952		2148.41		3259.45
		438.089		1355.53		2084.78
		1684.87		554.939		2559.89
		1070.93		2590.36		5958.55
		1384.45		2008.42		177.781
		311.984		5041.5		2060.87
		3596.88		275.348		1461.2
		1193.18		661.376		3665.53
		819.489		3028.83		1409.91
		2100.21		1914.33		1509.4
		2557.58		1119.52		2783.18
		1301.16		1116.82		1008.45
		3215.48		1986.44		356.333
		517.146		6522.36		518.688
		3952.83		1854.94		2327.35
		2095.58		4147.58		457.371
		304.271		2615.04		1500.53
		436.547		2278.37		2254.85
		2275.29		2255.23		1381.37
		259.537		4398.25		1923.58
		281.133		1099.46		2808.63
		4868.73		4985.58		1121.83
		1120.67		405.695		2711.83
		4864.87		5709.04		238.712
		2795.9		2196.62		505.191
		1028.89		389.884		1276.09
		2365.91		3046.19		3874.55
		265.707		2204.72		224.058
		760.486		2222.07		378.315
		4408.27		1892.35		183.18
		2966.36		2693.32		229.843
		2618.89		2922.78		951.379
		1802.49		2383.27		1474.31
		5439.09		1844.14		1089.82
		3281.04		588.104		4373.95
		769.356		4857.93		515.603
		765.114		396.826		787.095
		2581.49		2052		541.056
		346.692		5685.9		1961.76
		2947.46		3459.98		3547.14
		2273.36		2314.62		588.875
		854.583		248.739		2605.01
		619.341		376.387		2126.43
		2348.17		3759.24		1493.21
		4513.94		1650.93		594.66
		1587.69		3149.15		4120.2
		1103.32		3380.54		1686.03
		1276.86		2615.04		1992.23
		3357.4		2802.46		4869.5
		3369.74		2180.42		1072.09
		2058.94		1755.06		947.137
		2782.79		1350.9		393.74
		344.764		590.418		798.279
		1450.01		3767.34		1123.38
		3352.39		2434.94		6234.67
		513.675		376.772		172.382
		449.273		536.428		2104.06
		4553.27		3349.69		1042.39
		2084.78		482.052		260.308
		2022.69		2871.88		277.277
		720.765		367.131		1790.15
		1434.97		2163.84		1913.17
		3036.93		518.303		2238.27
		217.502		3527.08		1763.15
		259.537		8636.84		3325.01
		438.861		2366.68		1144.2
		2522.1		4019.55		382.171
		550.697		2960.19		4454.16
		2586.89		2122.19		1619.7
		3689.82		242.569		3852.95
		1182.38		904.716		1928.98
		3591.48		4939.69		623.197
		2297.66		418.036		868.466
		1400.65		4435.27		1033.52
		244.883		344.764		286.532
		1686.41		355.562		1424.56
		1638.98		2820.2		572.293
		543.369		498.635		217.116
		2470.81		2000.71		1449.63
		1500.15		736.19		1650.16
		3648.56		1876.53		997.27
		1334.71		4357.37		982.23
		1990.3		1314.27		230.228
		2489.7		5004.48		1867.28
		650.578		765.114		2452.3
		4081.25		4501.98		2836.01
		372.144		444.26		2392.52
		516.375		527.944		662.918
		3940.1		908.572		239.098
		1475.85		354.019		4187.3
		209.789		1665.59		845.327
		1845.68		4804.33		1573.03
		258.766		1874.22		1555.68
		4247.46		1224.8		5411.33
		1297.3		2207.41		932.868
		1889.64		1668.67		4648.53
		245.268		3315.75		2136.46
		2305.75		4376.27		1968.32
		453.129		1631.65		1429.19
		390.655		444.645		941.738
		745.06		3580.68		1082.88
		2656.3		170.068		597.359
		252.981		1383.68		475.497
		385.256		2247.14		1482.79
		757.401		2900.41		849.184
		549.54		357.876		2342
		819.103		323.168		605.072
		744.675		251.053		1743.87
		890.447		944.823		374.844
		2675.58		175.853		1140.34
		903.945		1197.42		1843.75
		1789.38		1708.01		1788.61
		419.964		1131.09		4800.09
		2941.29		1841.06		603.144
		305.043		1074.01		2924.71
		1282.64		757.015		4060.81
		1539.1		3739.96		1959.45
		254.909		261.465		1744.26
		342.836		156.185		544.526
		383.714		414.565		1182.38
		1877.69		2006.11		1268.38
		3520.91		2306.91		659.062
		216.345		956.006		1018.87
		2587.66		3501.24		751.23
		2774.69		4017.23		1479.71
		2317.71		527.173		1386.38
		1011.92		1837.58		3473.09
		246.811		2215.9		2045.44
		2565.29		1448.47		2750.01
		433.847		510.59		320.854
		768.97		1853.39		562.652
		647.878		428.063		1329.31
		422.664		2414.89		1731.92
		195.906		1101.01		448.887
		1030.43		3248.26		779.768
		389.498		1495.13		1949.42
		1853.01		634.381		2650.9
		1208.22		1520.2		1315.42
		5574.45		700.711		2219.37
		2489.32		2326.19		1778.97
		1079.8		555.324		542.984
		1373.66		359.418		1073.63
		3647.4		212.489		664.075
		732.334		5760.72		3605.37
		1350.9		240.255		2023.46
		2613.49		3633.9		1889.64
		918.985		527.558		464.313
		2314.62		923.612		2453.45
		861.138		350.163		3180
		1411.06		3103.65		2085.94
		3579.53		4071.99		1972.94
		2116.79		1156.15		1445
		3755		3154.94		2032.72
		3733.4		392.583		2107.92
		972.203		277.277		1071.7
		1374.43		2259.48		3229.37
		2171.16		262.622		2028.09
		2406.02		680.272		989.557
		4277.15		3169.98		435.39
		316.998		4217.77		3018.03
		627.825		214.417		918.599
		2054.7		758.172		310.827
		1310.41		2528.27		3972.11
		5530.49		613.942		3937.4
		873.479		3342.36		4731.44
		963.719		3659.74		2407.18
		784.781		2505.9		2458.47
		229.457		3934.32		529.101
		578.849		2455.38		2118.72
		1102.94		1588.85		1638.59
		4190		3676.32		348.235
		1201.28		350.934		1724.98
		224.058		3833.28		4825.92
		3809.37		5689.76		2377.1
		1081.73		917.442		618.57
		5429.84		2313.85		2231.32
		317.769		1389.85		3518.98
		200.919		799.05		1242.15
		3883.03		477.81		3411.77
		1303.08		1153.45		280.362
		2170.39		270.335		409.166
		2962.5		1433.05		3298.78
		2331.59		2828.68		496.321
		1868.82		463.156		1463.13
		758.558		213.26		1624.32
		1478.55		5172.23		2230.17
		914.357		1330.85		3173.06
		4258.26		524.859		3108.27
		2366.68		729.249		3588.01
		2128.74		2456.15		2765.05
		4318.42		1573.81		2039.28
		315.069		2056.63		907.03
		2428.39		3093.62		3174.6
		2961.34		3815.54		3277.18
		1207.06		3785.85		2198.93
		241.412		785.553		529.872
		2741.14		3424.5		2947.08
		257.994		2728.03		624.74
		2864.55		1949.03		5129.04
		364.432		866.537		1918.57
		3882.26		2315.01		1772.41
		1451.56		2492.02		223.672
		2234.02		1077.87		1962.15
		1106.79		3577.6		2207.41
		529.101		1537.55		2154.2
		2884.6		502.106		2109.85
		601.987		467.784		1844.91
		238.327		377.158		403.381
		1098.69		1363.24		2207.41
		5239.72		954.849		969.889
		1338.56		3527.85		1372.88
		318.155		735.805		347.463
		4989.05		1578.43		769.741
		1367.1		3570.66		2619.28
		2213.97		359.033		2556.03
		561.109		243.34		1692.2
		651.735		256.838		2988.34
		7025.24		1972.56		2037.35
		5203.47		414.565		282.29
		1374.04		1932.45		2968.29
		1681.01		3446.87		929.397
		343.221		862.295		1007.3
		1933.99		3853.33		8923.75
		2492.79		3185.02		529.872
		4889.17		268.407		2751.94
		662.147		1637.82		1701.84
		1347.82		1358.23		3113.29
		2078.22		1823.32		919.756
		1591.93		1112.19		1209.37
		369.831		327.796		1119.9
		2947.85		233.313		1814.83
		2311.54		3765.02		1378.67
		301.958		3293.38		275.734
		6301.77		6387.77		315.455
		1229.81		6442.53		1350.9
		838.771		1981.81		2147.64
		2547.55		761.257		2117.56
		2487.78		367.902		2006.11
		404.538		1027.74		2585.34
		7504.21		1139.19		4065.82
		1664.43		436.547		1705.69
		878.878		1019.64		1804.42
		335.508		515.603		3260.99
		2738.44		365.974		1933.99
		2273.74		1517.89		2525.57
		3589.55		1137.64		2841.8
		1317.35		2379.8		450.815
		1505.93		1264.91		455.057
		334.737		1146.51		1608.51
		3080.12		1006.14		647.493
		371.373		599.673		320.468
		939.424		366.745		277.662
		1520.2		421.121		1459.65
		274.191		319.312		1924.35
		261.08		150.4		431.919
		324.325		1349.36		2214.36
		272.649		846.484		1552.59
		654.82		1966.77		1764.7
		4577.95		224.058		2529.04
		324.325		3190.42		1336.25
		878.878		607		1269.53
		383.328		549.154		3972.11
		558.024		590.803		178.938
		3686.74		705.339		2381.34
		337.822		235.242		355.562
		1587.3		219.045		2144.94
		1048.95		359.804		778.611
		2105.99		192.05		1448.09
		271.106		361.346		332.809
		2635.48		202.076		768.584
		3926.22		251.824		208.632
		268.021		216.731		381.786
		1047.79		286.918		681.815
		2815.96		316.612		488.223
		244.497		340.136		423.82
		1752.36		330.495		263.393
		624.74		2000.71		1337.79
		4199.64		227.529		375.615
		368.674		459.685		213.646
		953.307		1343.58		1109.88
		325.867		212.874		259.537
		223.287		229.071		217.116
		823.731		168.526		2071.67
		3326.93		344.378		4046.54
		565.351		1421.48		218.659
		544.526		4793.14		286.146
		1460.04		1803.26		423.435
		238.327		1131.86		295.787
		1727.29		2134.91		492.079
		269.178		1554.14		496.321
		250.667		3232.45		583.862
		2700.65		4294.51		895.846
		1111.03		1441.53		3283.36
		995.342		450.044		866.152
		233.313		1288.43		1274.55
		262.237		2015.37		268.407
		486.294		1941.71		902.016
		1984.51		2859.92		378.7
		2820.97		274.191		424.592
		1554.91		290.003		570.75
		3464.61		954.078		890.447
		231		627.439		753.544
		189.736		1561.08		364.432
		365.203		194.749		499.406
		1020.41		581.934		593.117
		849.184		3719.52		2616.2
		347.078		329.724		678.344
		284.989		303.886		218.659
		2185.05		1564.93		2006.88
		732.334		2244.05		440.017
		2194.69		793.265		346.692
		2102.91		3450.72		260.694
		2209.73		445.416		762.028
		271.106		3124.47		2586.89
		352.862		1681.4		300.415
		412.637		2123.34		735.805
		434.618		1280.72		800.207
		593.503		2262.18		414.179
		248.353		323.168		545.298
		2254.85		2482.38		481.667
		907.415		2192.76		3620.02
		3731.09		1038.15		416.879
		860.753		3176.92		1117.98
		657.134		1419.93		480.124
		487.451		7786.5		1473.15
		2296.11		1358.62		1545.27
		1749.27		2437.64		562.652
		2383.65		491.693		260.308
		2431.09		426.134		234.856
		2907.74		1411.45		770.127
		1100.24		586.561		793.651
		440.789		2154.97		283.061
		2554.49		806.763		340.522
		342.064		3498.93		662.918
		1383.68		3103.26		1635.12
		599.673		476.653		358.647
		453.901		2858.76		3044.64
		359.033		575.378		266.093
		446.573		3887.66		908.187
		338.208		1082.5		2815.57
		234.085		3102.1		374.073
		1382.91		1814.44		447.73
		651.349		2863.39		217.888
		213.26		3614.24		213.646
		951.379		3099.79		1367.87
		431.533		3183.09		2412.19
		756.629		3163.03		496.707
		1419.55		2156.89		3087.06
		235.627		3728.77		2612.72
		1347.05		3264.07		767.042
		672.56		3353.16		973.746
		1347.43		2394.84		800.207
		233.313		1482.79		593.889
		2231.32		3601.9		2662.86
		251.824		3490.45		2706.05
		555.71		823.731		2167.31
		601.216		2097.51		3438.38
		195.906		2780.09		2783.95
		251.053		4953.19		411.48
		473.183		1210.92		1814.83
		518.303		2288.78		728.478
		650.964		999.97		474.34
		363.275		202.076		401.068
		558.41		1274.16		2834.47
		431.533		2716.08		219.045
		902.788		1920.5		2639.72
		246.04		2460.78		2174.25
		667.161		1149.21		4545.18
		2178.49		1438.83		304.657
		239.484		1960.99		396.054
		873.093		1976.03		735.419
		324.711		3580.68		406.467
		2322.34		2488.55		2567.6
		1559.92		214.031		1475.08
		492.465		3753.07		2737.67
		360.575		618.955		2687.15
		2546.01		2978.31		1919.34
		943.666		2551.79		356.333
		2969.06		3685.97		1828.33
		1917.41		822.96		2048.53
		416.108		1372.5		413.023
		2058.94		1463.9		2649.36
		366.36		2168.85		1797.86
		319.312		3867.6		3359.33
		3685.97		858.053		281.519
		526.401		2312.31		270.721
		3648.17		192.435		2371.31
		795.579		3424.89		2162.68
		1015.39		4034.97		2562.98
		2380.95		1090.6		1584.22
		925.926		1124.53		229.843
		1929.75		713.823		236.399
		496.707		346.692		2428.77
		2227.47		3053.51		1806.35
		2111.39		3448.03		4620.76
		2079		194.749		1163.1
		1593.86		844.17		229.457
		325.867		183.566		1181.99
		2023.08		1920.88		453.515
		1634.35		1466.98		2780.48
		496.707		3051.59		1478.94
		534.5		2218.6		1762.38
		512.132		788.252		574.992
		985.701		3011.09		738.89
		1083.65		645.179		791.723
		2972.14		3514.36		3281.43
		298.487		541.441		498.635
		1598.1		3155.32		3018.42
		1094.07		321.24		402.61
		1942.09		1367.1		183.951
		794.422		1728.06		638.237
		1288.82		1011.15		1393.32
		1947.11		246.425		340.522
		3363.57		3672.47		4970.15
		2350.1		425.749		326.639
		3680.18		5186.5		3328.09
		802.521		595.431		1390.62
		829.13		243.34		921.684
		1261.82		665.232		2231.32
		620.112		1719.19		1679.09
		511.361		833.372		1141.5
		428.063		932.868		443.874
		367.517		1525.21		2706.82
		603.915		643.636		1171.97
		1094.45		1038.53		1481.64
		2609.64		1007.68		1477.78
		756.244		619.727		3765.79
		438.861		1866.51		674.873
		1864.19		1061.67		856.896
		2095.96		1040.08		1519.43
		302.343		1572.26		1156.93
		1375.2		194.749		209.404
		4515.87		1116.43		491.308
		519.074		1936.31		3058.14
		2644.73		3009.55		679.501
		2226.31		365.974		502.106
		3773.12		202.462		4191.16
		303.115		450.044		950.222
		3869.15		195.135		1652.09
		975.288		416.493		4146.81
		2005.72		1261.82		2533.67
		1790.54		417.65		2048.14
		1935.54		676.802		324.325
		952.15		163.898		1158.08
		5128.65		352.091		5042.27
		287.303		3748.05		1431.5
		3069.32		1371.34		2518.63
		3198.13		3375.52		286.146
		4202.73		866.537		2149.57
		3706.02		953.693		1520.2
		2171.55		2063.96		1272.23
		2019.22		2025.39		995.727
		1949.81		1918.95		366.36
		3249.42		6520.43		349.777
		559.566		4770.39		318.926
		4186.91		485.909		1337.41
		4603.79		864.609		262.237
		3558.32		3521.3		3689.05
		3599.58		1225.57		411.866
		3589.94		4165.7		1881.55
		1225.96		2090.95		3456.12
		3381.69		3499.7		765.885
		6773.03		1927.44		223.672
		3613.08		972.975		397.211
		571.907		5366.59		3203.91
		2171.16		1986.83		1158.08
		8921.44		390.655		1848.38
		6362.32		1560.69		3566.03
		940.966		2362.83		304.657
		463.156		5719.46		6130.16
		1471.22		1512.87		2255.23
		2073.21		1945.18		3488.9
		5266.33		2404.09		620.498
		5581.78		3379.38		421.121
		1453.87		811.391		888.519
		1204.36		604.301		470.483
		873.479		1362.86		2245.21
		4530.52		714.595		5025.3
		3539.04		539.899		728.863
		2192.76		396.826		4681.69
		2552.56		754.701		725.778
		4286.8		2867.63		2811.72
		2389.44		759.329		3864.9
		2738.44		8254.28		1441.14
		1637.44		2482.76		1045.86
		5314.53		3864.52		611.242
		4195.01		6484.57		1770.87
		5159.5		919.756		2567.99
		315.841		1519.82		1755.44
		3467.31		2931.65		1710.71
		7567.45		3354.7		996.499
		3607.68		4590.3		1681.78
		4607.26		6389.7		3882.26
		1428.8		4122.51		2164.61
		3868.76		715.751		2815.19
		2017.29		5930.4		2627.76
		1247.55		1024.27		1324.68
		4936.6		1186.62		1731.15
		6260.13		1259.51		1262.59
		6208.84		1074.4		2230.94
		4183.06		2062.03		323.168
		262.622		377.543		1870.36
		4515.87		2763.12		502.491
		497.478		2619.28		1176.21
		7011.36		2733.43		518.688
		3249.42		6036.45		2352.42
		4301.45		2904.66		1437.29
		4609.58		3779.29		864.224
		1555.68		729.249		1921.27
		1636.28		5625.36		4013.76
		4606.49		3397.12		2058.17
		816.404		3360.1		2694.87
		3119.07		902.402		1253.34
		1542.18		4418.69		2920.47
		1883.47		543.755		2793.98
		345.921		725.392		5499.64
		4650.07		4522.04		2856.84
		1607.36		361.732		1520.2
		1113.35		2020.76		3211.63
		2470.42		772.055		1757.76
		838		642.479		376.387
		1320.05		1374.81		1256.81
		1087.9		2262.95		2071.28
		3603.44		6501.92		1335.09
		1793.62		2278.76		2065.5
		7948.47		1708.01		2713.76
		8241.55		534.5		2107.15
		1310.8		7774.93		3126.4
		2991.81		1842.21		1363.63
		3045.41		6887.18		2624.29
		2650.52		3855.65		1365.17
		5861.37		3207.77		531.415
		2844.11		1780.51		969.889
		4791.6		2347.02		1327.38
		1361.7		3561.4		1498.99
		4115.57		3800.12		186.651
		5560.96		3461.91		200.534
		3270.63		3572.59		1177.37
		276.891		1728.06		2201.63
		4749.95		2050.84		3821.71
		351.705		5006.4		2041.59
		672.174		2716.85		2072.82
		6230.82		3107.12		271.492
		1203.2		2878.43		2570.69
		3011.09		1127.23		2675.58
		2506.29		2520.94		483.981
		3300.71		4502.37		1315.81
		283.447		729.249		2360.13
		585.404		1193.56		256.838
		1535.63		3086.68		1101.01
		1777.04		1443.07		1810.97
		3228.98		524.087		292.317
		2458.08		7838.56		433.462
		2773.54		2113.32		1773.18
		2382.88		4766.15		1247.94
		2988.72		1649.78		270.721
		495.55		4590.3		2483.15
		3554.46		4486.17		1526.37
		1324.29		4399.79		639.78
		953.307		360.19		346.692
		8194.89		544.526		2935.89
		633.995		1230.58		1133.02
		1906.23		3552.92		541.441
		1684.87		3081.28		325.482
		5261.7		5515.84		1311.18
		3188.1		1942.86		274.577
		378.315		871.165		218.659
		600.83		2967.9		279.59
		618.184		1797.48		2640.88
		2708.36		363.66		1064.37
		722.693		3161.11		200.534
		1286.5		2741.14		1617.38
		326.639		2026.55		253.367
		415.336		4782.35		352.862
		1398.34		400.296		846.484
		1257.19		3038.47		523.316
		327.024		677.959		462.77
		385.256		5026.84		211.717
		280.362		728.092		1424.95
		6622.24		1943.25		1015.01
		1835.27		1988.76		1318.12
		227.914		915.514		818.332
		269.178		4901.9		317.383
		2065.5		5597.98		423.435
		3445.71		323.168		366.745
		235.242		4835.95		1030.05
		563.037		528.715		1301.93
		2874.96		7348.41		2335.83
		281.133		2028.09		2578.79
		4018.39		2526.73		1544.11
		295.402		2970.99		3847.16
		7579.41		3006.47		1621.24
		1085.58		1289.59		2514.77
		1525.98		4387.45		1169.65
		2589.97		918.985		1433.05
		257.609		256.452		3699.08
		318.54		1136.49		3778.13
		2246.36		7069.59		577.692
		229.843		1732.69		2815.96
		1608.9		626.668		768.584
		1815.6		614.328		457.757
		624.74		3587.24		1429.19
		321.24		3154.55		1282.26
		992.642		2608.1		1410.68
		2024.62		2404.86		2025.39
		566.122		3831.74		2240.58
		577.692		553.396		2625.07
		1090.6		702.254		2232.1
		2380.57		2930.88		2493.18
		333.58		3109.82		643.636
		2680.21		2119.87		2579.56
		1184.69		3497		2613.88
		5589.88		1800.18		1652.48
		2468.88		506.734		4294.12
		2442.27		5423.28		2841.8
		2632.39		2466.95		1528.3
		320.854		6408.6		1475.08
		2679.05		1028.89		947.137
		581.934		6664.28		1900.44
		1909.31		802.907		1258.35
		573.835		2736.13		2915.45
		4232.42		1767.78		2329.28
		1913.94		428.063		885.048
		1517.12		5766.12		1756.21
		5040.34		2490.09		2716.08
		3247.11		356.719		2607.32
		2168.08		649.421		2077.84
		4361.61		804.449		1227.88
		4855.23		542.598		2436.1
		1890.03		1797.09		753.93
		2193.53		4363.54		2721.47
		943.666		516.76		814.476
		3677.48		2127.59		1927.44
		1925.51		3617.71		2445.74
		2051.23		358.647		2523.26
		590.032		1603.11		1850.31
		6091.99		408.395		3160.34
		579.234		347.078		1087.12
		5709.43		4042.68		755.858
		320.468		4826.31		969.889
		528.715		2962.5		5895.31
		4188.84		320.083		625.126
		4768.85		434.233		1364.79
		2952.09		622.04		2451.53
		763.571		1466.21		1944.41
		1691.81		2791.28		2860.31
		578.849		1229.43		1331.24
		759.715		979.145		1693.35
		246.811		313.527		1176.21
		4012.22		3421.8		3352.39
		3645.86		6094.69		1840.67
		1454.64		361.346		4741.47
		486.294		2336.22		1308.87
		4742.24		357.104		651.349
		3640.07		2635.48		2823.67
		510.59		1455.8		2502.82
		8414.32		1120.67		461.228
		1285.73		1589.62		1750.81
		2331.98		572.678		2334.68
		2760.43		2432.24		174.31
		757.015		613.942		666.775
		432.69		386.413		461.228
		1042.78		2431.09		377.543
		1824.47		446.959		1693.35
		4147.19		1841.06		1343.96
		4194.63		5135.59		1229.81
		730.406		3341.2		1330.85
		683.743		2430.32		1021.95
		2047.37		551.854		1451.56
		853.426		2614.65		1595.79
		1175.82		376.772		1700.3
		5016.82		448.116		528.329
		413.408		2816.73		913.586
		1129.16		5173.39		852.269
		3171.13		356.719		2013.82
		1617		2548.32		2145.71
		2553.72		655.977		2070.51
		3086.29		1322.75		589.261
		2780.48		330.881		1119.52
		2048.92		252.21		2082.08
		764.728		2868.79		213.26
		1433.05		3475.79		1284.57
		778.225		309.285		1241.77
		2428		496.321		1014.24
		423.435		503.263		1283.03
		346.306		587.333		1401.04
		2122.57		4138.71		514.061
		2901.57		259.537		539.899
		412.251		633.224		3167.66
		1011.15		773.598		1790.54
		6667.36		2079.38		920.913
		739.661		237.555		2022.31
		1839.51		468.941		1665.2
		1880.39		1062.83		2777.78
		1921.27		518.688		3644.7
		520.231		303.115		1368.64
		3318.06		1276.09		146.158
		266.093		776.683		959.091
		1915.87		387.57		2143.78
		1015.39		279.976		2001.48
		879.264		502.491		2211.27
		547.612		2579.17		4439.9
		560.723		429.605		1916.26
		468.555		2570.3		1860.72
		229.457		1335.09		1831.41
		1568.41		260.694		418.036
		2271.43		271.106		1208.6
		2407.18		301.958		1387.54
		2444.58		316.998		320.854
		8376.91		469.326		1732.69
		1220.56		386.799		1654.4
		1082.5		439.632		2178.88
		8652.65		1683.33		509.819
		363.66		385.642		3260.6
		5069.65		354.791		1738.09
		4284.48		766.656		1364.02
		2473.51		346.692		3358.17
		801.364		763.185		2307.3
		628.982		232.928		1436.13
		731.948		2048.92		390.655
		361.732		242.183		1076.33
		2729.19		1224.8		2211.27
		2232.48		484.366		2280.69
		2203.56		2170.39		1372.11
		2761.97		181.252		2343.16
		5181.87		2806.7		204.005
		2738.06		162.355		1984.51
		387.185		544.141		2092.11
		660.219		872.708		2738.06
		860.753		220.587		2539.07
		2660.16		258.766		1443.84
		1055.5		1209.37		1670.99
		1797.09		1857.64		1067.07
		1505.93		937.11		558.024
		1110.65		432.305		2323.49
		571.907		459.3		2396.76
		2964.04		1061.67		2229.01
		1881.16		226.372		2102.13
		1687.57		1027.74		470.869
		3057.37		2985.64		2449.98
		1990.3		589.261		3950.13
		420.35		1696.83		2923.94
		3579.91		158.884		2422.22
		1011.54		1432.66		960.248
		730.406		319.312		703.797
		1991.84		936.339		2265.65
		2276.44		519.074		1423.4
		1595.79		882.349		1424.95
		284.989		3270.63		1645.15
		936.724		2569.92		2732.66
		407.624		2476.59		2759.65
		2588.43		115.693		1842.98
		418.422		1367.87		874.25
		786.71		606.229		1496.29
		2158.82		135.36		5896.85
		342.45		166.983		1041.62
		1786.68		2015.37		1414.92
		1355.92		400.296		1968.7
		5597.21		2948.23		3412.93
		2561.05		253.752		853.04
		2495.49		2694.48		1635.89
		1454.64		246.425		1686.03
		469.326		357.104		3045.8
		6645		2817.5		2749.24
		2148.03		507.505		1657.49
		337.437		114.15		1763.54
		1650.93		637.466		1390.62
		1380.98		909.344		3384.39
		3057.37		168.14		503.263
		214.031		267.636		3810.91
		1798.63		360.19		686.057
		2112.93		1179.29		1059.74
		343.221		619.341		593.889
		586.176		1051.26		2769.68
		504.805		217.502		2257.16
		738.504		146.544		3797.42
		744.289		2364.76		1190.86
		2561.05		516.76		2007.65
		2298.43		3878.01		709.196
		502.106		349.006		804.835
		1358.23		189.35		7834.7
		2321.56		2436.49		448.502
		384.485		210.175		2689.85
		286.532		165.055		895.075
		1459.65		1336.25		343.221
		1239.45		406.467		1790.54
		1056.66		2839.1		2126.43
		763.185		1353.22		2813.26
		1807.89		3289.53		255.681
		2602.31		1498.99		1852.62
		1340.88		264.936		3225.89
		984.544		163.898		2286.09
		779.768		3464.61		2449.6
		2149.18		187.808		688.371
		1372.5		115.693		1162.71
		1743.1		754.316		1765.47
		463.156		948.294		2301.51
		1630.11		352.091		2812.1
		2412.96		4225.48		4035.36
		420.35		1368.64		1264.13
		1352.06		319.697		3529.39
		1820.23		2958.26		2874.19
		998.427		4076.24		1788.61
		411.094		1378.67		1526.37
		225.986		1032.36		2763.9
		2454.61		1390.62		1893.12
		743.903		205.933		2178.11
		1423.4		1159.24		1911.63
		1584.99		353.634		2276.83
		812.933		759.715		1368.64
		237.555		276.12		379.472
		2167.69		2320.02		1817.92
		515.218		369.831		1314.27
		1610.06		2222.45		836.072
		1635.89		210.946		2930.11
		1303.47		583.862		1925.12
		3263.3		424.977		1218.24
		1948.65		151.557		1745.8
		900.86		3692.91		1898.9
		2335.83		2446.9		210.175
		2316.55		2159.59		2152.65
		356.333		149.629		2233.64
		1359		190.893		1675.23
		568.436		3289.91		3174.99
		2406.79		327.796		2112.93
		812.162		175.853		1448.09
		459.3		252.21		594.274
		468.941		212.874		2014.98
		664.847		1858.41		1298.84
		2352.8		856.511		1528.68
		2092.49		442.717		1762.38
		735.419		107.208		2401.01
		1291.52		537.585		1467.75
		1110.26		2647.05		873.093
		463.542		148.472		1797.48
		424.206		197.063		2385.2
		288.846		1909.31		2302.67
		2636.63		3399.82		1586.53
		698.012		231.771		750.845
		516.76		1839.13		482.052
		271.492		3019.58		445.031
		1610.83		1085.58		1028.51
		242.183		1367.49		1930.14
		2182.73		143.844		1936.31
		1425.72		2653.6		1621.62
		632.453		250.282		1246.78
		448.116		114.536		425.363
		533.343		203.233		519.46
		773.212		706.11		1352.45
		2539.07		4236.66		862.295
		3109.43		1232.9		396.054
		269.564		376.772		215.959
		2457.31		198.606		1057.05
		3723.37		260.694		764.728
		505.962		1417.23		379.086
		1850.7		273.806		1212.84
		276.505		230.614		1311.57
		646.336		1769.33		591.575
		986.086		130.347		679.887
		613.171		2422.99		1820.23
		1168.49		482.438		461.999
		3386.71		219.43		421.507
		6546.66		775.912		1143.04
		2451.53		257.223		227.914
		404.153		2785.11		1358.23
		1249.87		178.552		758.172
		740.818		1273.78		478.582
		2909.28		1985.29		459.3
		1694.51		437.318		1496.29
		895.075		292.317		484.752
		2377.48		1350.13		898.16
		613.942		1285.73		1079.41
		2383.65		1503.62		1225.96
		755.473		1790.15		1923.2
		2013.82		327.024		503.263
		963.719		1689.5		1022.34
		3684.42		844.556		1478.94
		760.872		404.924		595.046
		421.121		191.278		2485.85
		888.519		1463.51		515.603
		2170.01		2402.55		1342.03
		2192.37		1323.52		1467.37
		1215.93		816.79		2380.57
		6876		1829.1		2197.39
		3311.51		750.459		2843.72
		2205.87		497.092		2853.75
		4726.81		970.661		1196.26
		2960.57		4237.05		1198.19
		3142.21		3922.36		273.42
		1051.65		829.516		608.929
		720.765		160.041		611.242
		1583.06		349.777		284.218
		1930.91		1602.73		2252.53
		3241.71		1320.44		1361.7
		389.884		2369.38		779.382
		721.536		729.249		2061.64
		448.116		293.474		1813.67
		5617.65		1697.6		574.606
		1199.35		387.57		1241.77
		2738.44		397.982		964.105
		3326.93		238.712		254.524
		782.082		3355.86		1020.41
		2422.22		1666.74		288.46
		364.817		297.716		2199.7
		1354.37		211.717		3804.36
		2899.64		596.974		1973.33
		428.448		1640.91		1119.9
		2743.84		3001.07		2052.77
		1952.51		305.043		3297.62
		3653.19		205.933		4139.1
		597.359		4935.83		439.632
		866.923		3220.88		250.282
		1704.15		2357.04		512.132
		3102.49		327.024		933.253
		472.411		356.333		1953.28
		361.732		149.629		567.279
		4119.81		203.233		327.796
		1670.6		158.499		2444.2
		5969.74		230.228		811.391
		962.177		505.577		1491.66
		2925.86		806.763		306.971
		2595.76		246.425		2665.17
		235.627		1307.33		377.929
		2041.2		4547.88		3826.72
		1434.59		1006.91		1930.52
		2316.16		546.069		3099.4
		763.957		1448.47		204.776
		3419.49		1741.17		2659
		5967.81		3121.77		1738.47
		7370.39		1642.45		279.976
		1487.42		215.959		1498.22
		2942.83		2957.1		1274.16
		269.178		2812.1		2077.45
		2558.73		1724.2		1428.03
		367.902		214.417		2743.07
		2973.3		263.008		402.61
		290.388		176.624		2742.68
		3303.41		211.717		1714.18
		806.763		3862.59		623.197
		4821.68		141.531		257.223
		758.943		880.421		2949
		1997.24		311.213		2845.27
		2195.84		1559.54		1073.63
		2249.45		197.834		1431.12
		4102.46		4321.12		1603.5
		2901.18		211.332		389.113
		2693.32		128.419		2292.64
		3290.68		212.489		204.39
		1843.37		207.09		1091.75
		5925.77		2315.39		3883.03
		7829.69		258.766		312.37
		1814.83		149.243		246.425
		5150.25		930.168		3257.9
		4990.98		249.896		2103.68
		1829.48		136.517		2181.58
		3562.56		289.617		2555.26
		2310.77		192.435		1645.15
		5883.35		788.252		1799.02
		3284.13		937.496		3345.44
		6885.64		2164.99		598.902
		5075.05		2769.3		458.914
		415.336		197.834		1955.59
		272.649		277.277		359.418
		616.641		1554.91		537.585
		1800.18		2205.1		2220.53
		3371.67		112.222		4206.2
		3839.84		222.901		3313.82
		348.62		210.175		2257.16
		4205.81		173.539		1699.14
		2071.28		725.392		893.532
		8528.47		2338.53		4107.09
		898.546		1971.79		342.836
		3146.45		555.71		924.384
		962.562		2235.95		2920.85
		1541.8		1385.23		1426.49
		4704.06		2775.85		970.275
		1900.83		1145.74		211.332
		502.491		300.415		204.776
		6507.71		2122.19		3871.46
		2677.9		3854.11		488.223
		1616.22		332.038		300.801
		1582.67		200.919		2615.42
		3811.3		1420.7		502.491
		2637.41		249.125		1601.57
		3914.65		313.141		2428.39
		2254.46		306.971		358.647
		2483.15		242.569		2037.73
		1533.31		161.198		2876.5
		1813.67		193.592		1226.73
		1007.68		1811.75		864.995
		438.089		168.14		312.756
		343.993		505.962		1072.09
		935.182		136.903		342.45
		6752.2		382.557		475.882
		743.132		1568.79		3510.88
		654.82		232.156		2551.41
		4685.94		185.879		369.445
		2068.97		752.773		718.065
		3814.77		544.912		234.47
		283.447		1153.84		256.066
		1174.66		1745.8		1277.63
		204.39		167.369		2434.56
		435.39		391.041		1362.47
		1025.42		462.77		2239.81
		232.156		328.181		347.463
		368.674		188.193		2062.41
		363.66		186.651		1635.12
		2401.01		1548.35		3488.9
		1468.52		1189.7		1591.54
		315.841		174.696		1730.76
		4374.72		205.162		3310.74
		214.803		188.965		2209.34
		1644.76		212.874		437.704
		405.695		159.656		2111.39
		3022.66		2097.89		1316.58
		915.514		4277.54		2871.49
		976.06		240.255		1432.27
		3013.02		1830.64		1365.56
		700.326		128.419		1322.37
		3632.75		592.346		2798.99
		4667.81		1338.95		6595.63
		647.107		593.117		7268.19
		3248.26		3496.61		1615.07
		485.523		1134.17		2068.58
		253.752		1107.18		3533.64
		4058.88		3555.23		2181.58
		1383.68		2211.66		1293.06
		3475.79		2499.73		2097.51
		2996.82		3906.55		1908.54
		2681.37		604.301		1404.12
		786.324		1171.97		2367.84
		247.968		3242.09		904.33
		497.864		382.942		3181.16
		410.323		657.905		1431.89
		547.612		287.303		1733.85
		269.949		973.36		3478.49
		298.487		2048.53		1625.87
		613.942		2264.88		2068.2
		342.45		145.387		2643.57
		500.563		1041.62		2759.27
		256.452		2685.61		566.508
		4355.83		295.016		3409.07
		704.953		833.758		3090.92
		5953.93		1681.78		3045.41
		2944.76		3086.68		544.912
		3966.71		702.64		599.288
		1960.6		3375.52		1967.16
		1099.08		427.291		679.887
		1665.59		984.93		1272.62
		3301.09		2852.98		2328.12
		1370.57		859.596		1502.46
		443.874		1524.44		1016.94
		564.965		426.52		1008.45
		416.108		235.627		258.38
		4555.2		1356.69		681.815
		664.847		2588.04		524.473
		3201.99		3143.75		1278.79
		1409.14		2262.56		568.051
		607		2008.81		347.849
		2172.71		1046.63		2277.22
		2979.47		2882.29		927.469
		532.957		2421.45		1655.56
		5450.28		280.362		566.508
		1563.01		2684.84		1751.97
		4677.06		552.625		2662.09
		1838.74		1831.8		802.907
		1031.98		258.766		732.72
		1595.4		246.04		360.961
		1003.05		264.55		2080.54
		2742.3		662.918		1003.44
		408.78		531.415		3024.97
		3134.11		941.738		472.411
		1178.91		416.493		1124.53
		8006.31		2244.44		2348.17
		1236.75		1188.16		836.843
		517.917		194.749		3601.51
		224.829		207.475		517.917
		2886.53		193.207		2648.97
		2135.68		1164.25		224.058
		6876.38		2744.61		625.897
		1659.8		1210.14		311.213
		831.058		163.898		500.949
		2239.04		617.413		2758.5
		4298.75		873.865		4274.45
		1823.32		1363.24		1446.54
		7568.61		3158.02		279.976
		5091.24		2865.32		722.307
		2429.93		701.868		1984.9
		981.844		193.207		2977.93
		485.138		3965.56		470.098
		1133.02		925.541		894.689
		4319.57		2652.06		1687.95
		1854.94		1329.31		1894.27
		2485.85		2805.93		2573.77
		1318.12		1108.72		588.49
		2456.15		334.737		758.558
		2270.27		902.402		1560.69
		2287.63		692.999		3183.86
		273.806		714.209		2986.41
		902.402		281.904		244.111
		2269.89		2212.43		3070.09
		779.768		853.04		697.241
		534.114		260.694		2231.32
		2679.05		2102.13		547.997
		3510.11		3592.64		627.825
		3437.61		2334.29		918.985
		7061.88		1898.9		3971.34
		553.782		548.768		1461.97
		754.701		3175.38		2424.92
		2918.15		2525.95		1067.46
		2827.14		283.061		297.33
		1947.11		222.515		2304.21
		2417.2		1814.06		2040.05
		4820.14		767.427		2209.34
		3097.48		374.844		2118.33
		3516.67		390.655		1748.89
		5001.39		2449.21		1492.82
		706.11		195.906		2973.3
		3371.67		644.408		523.702
		251.053		1831.8		1434.2
		2603.08		3341.2		262.237
		5234.7		1048.95		986.086
		1433.05		2756.95		343.221
		881.577		127.647		1208.22
		5947.37		962.948		2013.05
		5858.67		1262.21		352.091
		524.473		2409.49		2358.2
		310.442		197.449		451.201
		333.966		616.256		629.753
		3468.46		1066.69		1506.7
		377.929		4128.68		1671.76
		1105.25		644.022		543.369
		1880.39		1240.22		404.153
		3806.29		214.803		2741.53
		4254.4		145.001		2289.94
		5408.63		1544.5		1279.95
		3444.17		2355.89		675.645
		5009.49		446.959		1110.26
		301.186		709.581		3001.07
		300.029		2665.17		6609.13
		3417.94		1139.19		1315.81
		1257.58		1912.01		1686.03
		1598.87		284.989		460.842
		3547.52		1247.17		233.699
		4962.06		1239.45		809.848
		2622.36		1474.69		655.591
		4999.46		1782.05		2117.95
		2747.31		1637.05		3095.55
		587.718		693.77		2644.73
		587.333		379.857		305.043
		4294.12		198.22		1332.01
		4288.72		515.603		3347.37
		1130.7		1367.49		2067.81
		5516.99		2373.63		203.233
		4723.73		1293.83		2053.54
		977.988		525.244		740.047
		588.49		1776.27		286.532
		657.905		425.363		857.282
		2368.61		243.34		1301.93
		1579.59		286.532		298.873
		980.687		779.382		2633.55
		3233.22		3848.32		730.406
		5573.68		220.202		898.931
		3245.95		391.427		3011.09
		283.832		4076.62		537.199
		3335.03		258.38		1940.16
		8412.39		1509.02		775.912
		1530.23		2192.37		4230.88
		1345.89		460.842		671.788
		3099.79		1564.93		896.232
		5536.66		197.449		677.573
		2189.29		348.235		1274.55
		2117.56		3303.41		2259.86
		2483.15		1606.58		397.597
		316.998		200.148		2118.72
		880.421		521.774		1572.65
		2965.59		1385.61		2750.4
		2936.28		2931.26		1239.07
		1241.38		4883.38		2119.1
		448.502		741.975		1976.8
		2099.82		2156.12		2018.84
		3261.76		2870.72		1813.67
		411.48		143.459		2813.26
		3730.7		431.533		1683.71
		2669.41		1096.77		548.768
		2234.8		4495.43		2478.14
		2421.45		495.55		2394.07
		3557.55		885.434		1027.35
		1092.52		1375.97		2759.27
		788.252		1218.24		1472.38
		1533.31		1030.43		1376.36
		910.501		231.385		2368.23
		1082.88		1659.42		408.009
		5579.08		460.842		369.445
		1493.98		3091.31		589.647
		5776.92		1561.08		507.505
		252.21		153.1		228.3
		379.857		268.792		2930.11
		5102.81		2734.2		329.724
		2557.19		2325.81		1594.24
		390.27		1596.94		2466.18
		1038.92		3697.53		188.193
		4794.69		161.97		1422.63
		463.156		858.053		559.566
		257.994		1441.91		1999.55
		2981.4		4068.52		2178.88
		1627.41		1842.21		704.182
		885.048		243.726		1341.26
		686.828		782.082		3334.26
		1098.69		2106.38		1895.82
		418.036		2662.86		326.639
		1582.67		1483.57		414.951
		2297.66		137.289		1952.12
		4787.36		1493.98		674.102
		1171.19		802.521		912.043
		2392.52		2036.58		422.664
		2035.42		627.825		986.858
		5359.27		2158.82		462.77
		311.599		1682.56		1173.12
		1942.86		2091.72		2276.83
		325.867		473.954		443.874
		1692.2		1232.9		1775.11
		1770.1		990.714		814.476
		475.111		2586.5		195.135
		421.507		2053.54		2172.71
		2962.89		3598.04		202.848
		588.104		276.12		2503.2
		4119.04		1217.09		2259.09
		1967.16		1652.09		1010
		441.946		1403.74		1687.57
		2105.99		507.119		1299.23
		2416.82		1036.99		244.111
		1857.64		453.901		2106.76
		1453.48		1545.65		2290.33
		956.778		387.185		4025.33
		259.923		961.02		1131.09
		300.801		837.229		947.522
		627.825		1418.39		1998.01
		2326.58		1045.47		1626.25
		267.636		1807.5		1347.82
		1522.9		4019.93		1739.63
		364.817		217.116		1018.48
		650.192		1601.57		641.708
		396.44		695.312		2016.52
		1406.05		470.098		1686.41
		765.499		189.35		1655.56
		559.566		3428.36		411.866
		3433.76		733.105		1720.73
		467.784		3489.29		972.975
		776.297		2059.71		186.265
		1125.69		490.537		1342.03
		357.49		2282.23		3037.32
		332.423		3714.5		262.237
		537.971		697.241		1114.51
		2500.89		265.322		1245.62
		316.226		831.058		333.58
		442.331		5363.51		624.74
		745.832		1193.18		2466.18
		1989.14		1693.35		1785.91
		374.073		613.942		497.092
		295.016		2311.15		1697.21
		426.906		2493.18		927.855
		377.543		1065.91		1107.56
		371.373		602.758		1718.42
		1114.89		3416.79		278.819
		332.038		2123.34		1018.48
		1183.15		1855.32		1252.95
		352.477		7594.06		1225.57
		2285.7		2332.75		2734.2
		320.468		425.363		3783.15
		449.658		603.144		914.357
		514.061		1484.72		1391.4
		1248.32		4023.02		785.553
		499.021		3229.75		931.325
		1937.46		4975.94		1737.7
		939.424		640.551		2096.74
		295.016		1563.78		2134.14
		1462.35		5837.46		1276.09
		983.001		1901.99		3048.11
		673.716		616.641		490.922
		2639.72		2019.61		2116.79
		626.668		606.229		979.916
		1916.26		4913.46		2393.29
		394.512		4479.23		1838.74
		654.82		3662.83		166.597
		310.442		1696.44		4596.85
		977.988		1374.43		324.325
		1883.47		2229.4		525.63
		526.787		2125.66		553.782
		534.885		6068.46		1605.04
		3482.35		3277.57		4629.63
		1074.01		5576.77		181.252
		1536.78		473.183		3484.66
		232.156		8608.68		274.963
		298.873		6534.32		902.016
		563.037		4147.19		1698.75
		2464.64		1244.47		480.51
		675.645		3364.34		253.367
		741.204		2062.03		1084.04
		1200.12		4911.54		547.612
		215.574		4203.88		2404.09
		391.041		350.163		1190.86
		1326.99		2390.21		1368.26
		2300.74		5760.33		1691.43
		342.45		1267.99		334.737
		1185.08		5265.94		928.24
		1192.4		482.052		2868.41
		616.256		1880.39		3002.99
		378.7		4176.12		1747.73
		2028.48		4662.8		1811.75
		263.008		1395.25		4661.64
		454.672		5397.44		956.392
		1228.65		2718.39		1574.58
		1031.98		5117.47		2549.86
		496.707		1106.41		662.533
		1445		1303.47		602.758
		243.726		2833.31		1232.9
		2109.46		3400.59		812.548
		2783.56		5914.2		2223.23
		364.046		5082.38		2664.4
		298.101		2028.48		1294.6
		460.071		721.536		313.527
		215.188		4474.6		281.904
		342.836		2677.51		344.378
		332.809		2956.33		340.907
		965.647		4564.46		708.039
		2380.57		3409.85		2371.7
		2224.77		4415.99		382.557
		955.235		3424.5		1557.99
		311.213		4006.05		2219.37
		351.32		6385.85		2589.59
		409.166		2159.21		2427.62
		2166.54		2915.07		1414.92
		4233.96		7881.36		593.117
		422.664		2116.4		313.527
		911.272		607.386		5155.65
		1382.14		1223.26		2203.94
		1863.42		5250.9		2130.67
		1173.51		2599.23		381.786
		374.073		3613.08		1505.16
		1415.69		4052.71		590.418
		942.123		3057.37		1528.68
		1299.23		4367.4		2996.44
		2039.66		3831.35		3297.24
		2303.82		1528.68		1132.63
		242.569		1550.67		2642.42
		2404.86		2071.67		1460.81
		2640.49		3545.21		4694.42
		3741.11		3375.14		1151.91
		3730.31		5702.87		1206.67
		4273.3		842.628		1907
		4486.94		4428.71		1429.19
		3842.92		607		1929.37
		1237.53		4332.3		3451.49
		1342.03		2411.42		1328.54
		2574.16		3810.14		298.487
		912.043		895.846		1563.78
		757.786		3406.76		2955.17
		374.458		1870.36		636.309
		2266.8		4282.55		1219.01
		502.491		4291.04		2342.78
		2640.49		4469.59		497.864
		3846.01		1091.37		1427.26
		402.996		4359.3		1126.46
		2589.97		4048.86		2416.43
		946.751		1359		547.612
		3809.37		3220.5		1966.39
		1212.84		2011.12		290.003
		1391.01		1812.9		279.976
		3131.03		2057.01		2127.59
		898.16		5753.78		411.48
		1163.48		852.654		1033.52
		2625.45		1144.2		2594.6
		2132.21		4314.95		501.335
		1781.67		2249.84		195.906
		3867.6		1944.02		1618.92
		1735.39		3143.37		1497.06
		848.798		949.836		5877.95
		4882.61		4407.5		3522.84
		866.537		2390.21		1506.32
		2097.51		2042.74		456.6
		5962.41		7501.12		971.432
		2070.9		4590.68		1401.81
		1527.53		1595.4		1975.64
		990.714		1224.03		557.253
		4608.81		4483.86		976.06
		2444.58		1830.26		1533.7
		2069.36		6953.9		232.928
		1433.82		1694.12		2804
		2543.69		1175.44		440.403
		320.854		3083.21		2057.01
		1704.92		2559.51		1123.76
		268.021		2328.51		1853.39
		2205.49		7527.35		1574.96
		357.876		2939.36		1131.86
		467.012		524.859		1355.53
		2360.13		3453.04		1886.95
		1185.46		2557.19		1458.88
		3679.41		6896.82		1307.33
		682.972		2436.87		1129.16
		399.139		1395.64		1222.87
		7277.45		858.825		203.233
		1455.03		437.704		6243.54
		227.914		7759.12		276.505
		260.308		3691.75		2493.18
		2498.57		6637.28		1082.88
		1294.99		2779.71		1118.75
		1237.53		438.475		1070.54
		644.793		1241.77		1146.9
		3541.74		5107.06		1837.97
		871.551		6750.28		3358.94
		512.518		2849.12		2830.23
		1950.96		6872.91		3467.31
		2744.61		8125.86		1389.08
		3105.57		5098.96		231.771
		1928.6		1255.65		2000.71
		3675.17		2210.5		2920.47
		755.087		370.216		321.625
		1723.05		6873.3		2901.57
		1255.65		623.583		5379.7
		658.676		2628.92		2038.5
		2754.26		5873.33		3138.74
		4134.47		1976.8		2858.38
		1222.48		5642.71		2014.59
		301.958		1880.78		1096.77
		1457.34		1312.34		534.885
		1994.93		8502.25		1078.64
		3892.28		2686.77		2224.77
		1147.67		1579.97		1541.03
		2185.05		925.926		1321.6
		310.056		506.348		2370.54
		364.432		1382.14		5464.16
		1947.88		1106.02		1961.76
		407.238		3310.35		2450.76
		1878.46		2885.76		2596.14
		3462.68		5101.27		579.234
		569.593		4987.51		4213.14
		3251.73		3824.03		1711.09
		5707.5		672.56		1996.47
		2863.39		373.687		2795.13
		230.228		323.939		2024.23
		1269.92		4240.13		664.461
		1739.24		370.216		1847.61
		1288.04		732.334		2992.58
		542.984		424.592		1606.2
		3402.13		1901.6		2992.97
		6920.73		3873.39		704.182
		974.517		3736.1		475.111
		392.969		3175.38		1817.14
		3279.89		2873.8		2059.71
		2654.37		2560.66		2391.75
		2387.51		850.34		2400.24
		5160.66		2642.8		3177.3
		408.78		4594.54		988.786
		1018.48		1673.3		749.688
		451.972		316.998		1817.53
		1587.69		1733.85		3152.24
		3184.24		2702.96		2739.6
		625.897		3808.99		5802.37
		3223.58		2828.3		1565.32
		3424.5		730.791		1912.4
		1979.89		371.373		2543.69
		1725.36		634.767		1960.6
		4526.66		3066.24		1757.37
		292.317		594.274		2940.13
		2996.44		1780.89		3441.85
		1441.53		1645.92		2055.86
		4485.02		6803.88		1005.37
		4844.43		6000.2		1372.88
		2668.26		451.201		2689.85
		3545.59		1461.58		766.656
		1658.26		3062.77		2304.21
		2567.6		2261.4		2333.91
		4345.03		1371.73		618.184
		2343.93		408.78		2500.5
		2309.99		1498.22		3214.33
		2590.74		605.458		1395.25
		2854.91		2475.44		3075.11
		660.605		4075.46		1646.69
		4297.21		462.385		195.135
		1658.65		2964.82		1356.3
		210.946		2616.58		1830.26
		1960.6		1648.23		1627.41
		649.421		5196.91		1652.48
		1895.82		2356.66		2070.51
		282.676		2100.21		721.15
		3719.9		614.328		963.719
		222.13		448.887		3046.19
		680.272		1900.83		719.993
		1148.44		457.371		1562.23
		423.049		3709.88		1606.58
		269.564		4744.55		680.272
		437.318		4527.05		332.809
		687.6		3233.61		1719.58
		2218.98		423.049		595.817
		1641.29		619.341		1107.18
		3173.83		7295.57		4372.41
		2147.64		4164.16		745.446
		2212.43		5061.16		245.268
		819.103		2537.91		3569.89
		1571.88		1261.05		1177.37
		1266.45		832.987		556.096
		569.979		1661.73		220.973
		1531		1028.51		1503.62
		718.837		3996.79		263.393
		1322.75		4304.15		1557.61
		335.508		551.468		435.775
		6688.96		3040.79		253.752
		1785.91		4830.94		349.006
		5375.85		1950.19		841.085
		2067.81		793.265		460.456
		342.064		617.027		1289.2
		1726.9		2959.42		1308.1
		2961.73		697.626		745.832
		4866.42		1960.6		1275.32
		737.347		1368.64		1728.45
		4083.18		2788.96		1266.06
		2565.29		2198.55		954.849
		2125.66		3114.44		677.959
		4641.97		3124.86		1107.95
		692.613		1554.91		712.666
		5864.46		1278.02		228.686
		4501.6		2155.74		703.797
		763.957		861.138		363.66
		349.392		8385.78		1285.73
		614.713		5215.81		1418.39
		7622.6		413.794		762.028
		6030.67		2196.62		812.933
		3580.3		765.885		1435.36
		8928		4078.93		1786.29
		5966.27		1311.95		470.869
		1618.15		2736.51		696.084
		861.138		6518.89		530.258
		784.396		1106.02		897.003
		3758.85		569.208		1331.24
		337.437		268.407		548.768
		253.752		457.757		527.944
		251.053		603.915		2360.51
		5235.86		335.123		1682.17
		478.196		1000.74		2388.28
		2387.89		305.814		694.155
		5122.48		3221.27		1416.85
		4083.95		778.611		1276.47
		2820.59		529.101		878.878
		5417.5		1497.06		1859.57
		2453.45		676.416		977.988
		3193.5		2082.85		464.699
		1260.28		1386.77		166.983
		2950.16		3505.87		2896.17
		3668.61		266.093		706.882
		2987.18		2598.84		486.68
		485.909		368.674		671.403
		5903.41		3140.28		514.061
		4874.51		592.346		1440.37
		474.725		337.437		922.456
		5511.6		1704.92		696.469
		3028.06		4198.1		444.645
		712.666		2009.97		1084.81
		2167.31		486.294		420.735
		2262.18		589.647		364.046
		1021.18		320.083		1218.63
		2786.26		777.84		3981.75
		437.318		659.833		558.024
		4040.37		2576.47		261.08
		878.492		3589.17		418.036
		484.366		1635.12		2064.34
		1270.69		406.081		3423.73
		743.132		1224.8		2616.97
		1273.39		1114.12		2116.4
		4668.97		396.826		2406.79
		2201.63		982.23		448.116
		309.285		6331.85		3501.63
		2340.85		7870.95		370.216
		4900.35		6714.8		3369.35
		362.118		4158.76		303.115
		269.178		6373.12		1331.62
		1185.85		363.275		363.275
		2037.73		1765.85		2446.9
		3291.45		3494.69		1458.88
		339.751		5948.14		2104.06
		4402.87		1840.67		2873.8
		3326.93		851.497		1858.02
		1916.64		1896.97		755.858
		4231.26		1473.54		330.881
		3332.33		1623.94		823.346
		3845.62		5633.46		341.293
		2005.72		2620.05		4325.36
		815.633		501.72		389.113
		859.596		1124.15		271.492
		234.856		2593.06		1279.56
		2834.08		851.883		4721.03
		2745.77		1895.43		902.788
		488.608		2494.33		1024.65
		4399.02		5323.4		2918.54
		2519.01		2546.01		2691.39
		2701.42		694.541		247.196
		3749.21		2587.27		1361.32
		419.193		1601.18		820.646
		1357.07		2149.95		3420.64
		4347.34		2065.5		217.502
		1195.1		3318.84		2485.85
		3611.15		1125.69		1231.74
		2144.94		829.516		337.051
		4902.67		1328.92		194.749
		1923.2		1780.51		417.265
		312.756		1911.63		1815.22
		1355.53		481.281		3766.57
		1224.8		3371.67		2522.87
		1048.95		401.453		1357.46
		3027.68		1024.65		3171.52
		237.941		2542.92		3031.92
		1590		3641.23		2320.41
		1466.98		2800.92		3230.52
		426.906		1623.17		1381.37
		235.242		3675.55		4715.24
		1085.2		1574.19		4929.66
		261.08		1727.68		3583.39
		3837.91		3082.44		2633.55
		462.385		1841.06		2171.55
		1596.56		3314.21		3361.64
		1694.12		3018.03		207.861
		4364.31		3267.93		841.085
		603.915		2532.12		3718.74
		1560.31		2252.53		2232.48
		1303.47		935.567		2967.13
		416.108		937.11		809.462
		2735.36		2731.89		2658.23
		1449.24		1320.82		3127.94
		645.95		3525.15		1797.09
		849.955		515.603		3186.56
		3485.05		2476.98		779.382
		2957.49		1854.17		2954.02
		1530.61		3408.3		743.132
		264.55		3509.34		2070.9
		2428		3434.53		1419.55
		2936.28		4428.33		2087.09
		294.63		389.113		4836.34
		2661.7		849.569		3041.56
		389.113		5887.21		2999.91
		1703.77		1033.52		1819.07
		3792.4		3026.13		1529.46
		1296.91		1210.92		2035.42
		525.63		2499.73		440.789
		291.545		2877.27		254.524
		2976.38		1439.6		355.176
		2115.63		2236.72		731.948
		623.197		3560.63		424.977
		3375.14		1598.87		3507.03
		3267.54		1174.28		534.5
		3411.39		490.537		300.415
		1969.09		1618.15		393.74
		2443.81		6696.67		2690.24
		4363.15		5392.05		3543.66
		2975.23		5059.24		2468.49
		1931.3		2026.93		1269.15
		1122.22		7623.37		205.933
		394.897		2959.42		1559.54
		4333.07		446.959		5063.48
		1617.38		4767.31		1735
		4753.81		1391.78		1261.82
		3030.37		8018.27		2821.36
		2271.43		1891.57		1334.71
		1638.98		2601.16		1381.37
		4453.01		1306.94		200.919
		3493.14		4494.66		1828.33
		4225.86		1642.45		773.983
		405.31		6179.14		1319.67
		1529.84		625.511		1718.04
		1659.42		3754.22		3184.63
		1868.82		2456.54		1532.93
		325.482		2915.07		588.104
		821.803		951.379		1611.21
		1198.19		1551.82		2121.42
		376.387		2451.91		1234.05
		1485.49		3370.12		3394.03
		781.311		3812.46		2307.68
		3551.76		487.837		2762.74
		2795.52		2716.85		1935.92
		470.098		829.516		5764.58
		496.707		1805.96		2203.56
		363.275		3046.19		620.498
		331.266		5505.42		272.649
		1547.19		418.036		375.23
		2595.76		3070.48		2503.2
		1321.98		1123.38		2517.86
		1817.92		2126.43		246.811
		687.985		4290.27		521.774
		1017.71		3706.02		282.29
		1858.41		2979.08		7673.89
		1199.35		504.805		278.819
		318.155		2782.02		1946.34
		383.328		313.913		1234.44
		623.583		7160.6		967.576
		2536.75		5466.47		3798.19
		236.013		3463.07		2564.52
		1387.15		3457.67		3912.34
		3451.49		3128.71		532.572
		2568.38		1370.96		2808.24
		315.455		1324.68		338.208
		363.66		1742.72		2908.51
		2526.73		1163.1		2331.98
		375.23		7101.98		1713.02
		585.79		1962.92		3257.9
		439.632		8516.52		2009.58
		847.255		6944.25		426.52
		406.852		4697.89		4260.57
		844.941		3536.72		908.572
		419.578		3858.73		1762.38
		553.396		2656.3		1308.1
		581.162		454.672		2030.79
		504.42		3877.24		1633.19
		1295.37		8933.78		3119.84
		402.61		2171.93		386.413
		1925.51		4372.41		2247.52
		284.604		4808.18		1984.9
		314.684		640.551		1033.91
		231		818.718		3340.82
		464.699		3227.44		3832.51
		510.976		5454.13		450.044
		741.589		1204.74		7461.4
		2539.84		1117.98		708.81
		526.787		2736.9		1383.3
		1183.92		3603.05		1961.76
		305.428		7029.48		607.772
		939.038		1689.11		1775.11
		1953.66		2242.51		506.348
		2287.63		5338.06		1015.78
		1333.55		3241.71		866.152
		635.538		2414.5		647.493
		415.722		1658.65		6259.74
		3891.9		455.057		2571.85
		1349.75		6202.28		6895.66
		6918.8		848.412		1050.1
		380.629		3647.02		535.657
		2054.32		3652.8		362.503
		4457.25		1547.58		547.612
		832.215		1326.22		3797.42
		1842.98		357.49		4848.68
		391.812		3666.68		700.326
		2544.08		2274.52		770.898
		1778.97		3257.9		639.394
		1596.56		1155.77		2748.47
		1467.37		1671.37		4210.82
		2852.59		1987.6		4453.78
		1987.6		4141.02		8661.9
		4315.72		1294.99		1126.46
		4359.3		5077.36		4439.9
		3183.47		4481.55		1764.7
		288.846		3240.55		1366.33
		1416.08		1067.46		1345.89
		2109.85		6431.74		2456.54
		1900.44		2034.26		1566.86
		1456.95		2701.42		2717.23
		4754.97		1449.24		950.607
		227.143		5409.4		2993.74
		6877.54		1106.41		3621.56
		349.006		635.924		4062.74
		736.576		2863.01		2842.95
		374.073		2548.32		3612.31
		2750.78		2849.51		337.437
		380.243		281.904		3281.43
		1509.79		6569.41		1662.12
		2691.78		1265.68		902.016
		1057.05		2181.96		1690.27
		4168.4		4307.23		1598.1
		241.026		2864.55		1564.55
		1065.53		4650.84		595.046
		698.398		553.782		1396.8
		2166.15		5817.79		4077.01
		5284.45		7375.02		3650.49
		203.619		1312.72		665.232
		1689.11		1337.02		1634.35
		1282.64		1878.46		667.161
		1544.5		583.862		1039.69
		307.357		1978.34		922.841
		2110.62		1671.37		1310.03
		1012.7		5384.72		776.297
		2718.78		3339.27		1349.75
		2114.86		590.418		511.361
		3621.56		2247.14		1900.83
		1036.99		2287.24		356.333
		1724.98		1715.72		353.248
		1192.02		6382.76		895.075
		216.345		3537.49		320.468
		2367.07		686.443		2317.71
		2407.95		1537.94		2348.95
		1155.77		3270.24		2768.14
		8002.46		301.958		1868.43
		323.554		2581.1		1251.41
		2968.67		4788.9		510.976
		488.223		2598.84		1003.44
		2783.56		1638.59		850.34
		190.893		4335		1329.69
		2300.74		1667.9		279.205
		352.862		1744.64		397.211
		5472.65		2377.1		473.954
		2682.91		1620.85		1750.43
		343.607		5417.11		1286.12
		819.875		1262.59		2095.19
		820.646		2361.67		2198.16
		3236.31		2016.52		697.626
		661.376		404.538		2319.25
		4439.9		229.457		1585.37
		1843.37		365.589		1889.64
		2488.93		2290.33		504.42
		1053.57		1870.36		264.55
		665.618		1320.05		1539.1
		1285.73		3837.52		2072.82
		3441.85		3301.09		3227.44
		703.797		5245.5		1134.56
		1473.54		1217.09		2288.01
		612.399		1628.57		1755.44
		1461.2		3720.29		2815.57
		631.681		3485.05		1462.74
		461.613		1579.2		2411.03
		2211.27		387.956		538.742
		1548.74		3044.64		2271.43
		1659.42		1616.61		237.17
		1470.45		5820.49		2124.89
		313.141		3491.22		1663.27
		868.466		1990.3		777.454
		538.356		3054.67		1243.31
		302.729		1993.38		1952.12
		1927.05		1453.48		1783.98
		195.52		2586.11		1101.78
		856.511		8067.24		279.976
		2267.19		591.575		1014.24
		1869.21		485.523		2069.74
		900.86		4163.78		664.075
		433.076		4188.84		1659.03
		196.292		3714.5		1211.69
		544.141		1811.75		694.927
		1989.14		1113.35		2148.03
		1897.74		2583.03		1298.84
		7342.24		2510.91		1426.49
		223.287		431.148		1278.02
		382.171		219.045		2651.67
		1266.83		6365.41		1069.77
		1443.46		4458.79		2515.16
		5225.83		2394.84		1323.14
		728.478		3198.9		827.202
		514.832		2903.88		1611.21
		304.657		3162.26		2831
		537.971		1930.52		842.628
		232.542		3766.95		1937.08
		3271.4		2015.75		326.253
		684.9		1345.51		739.276
		1173.12		3748.44		213.26
		189.736		427.677		1369.8
		635.924		1992.61		415.336
		2642.42		3065.08		204.776
		1488.58		4425.63		1925.51
		3129.87		5377.39		1326.99
		312.37		3434.91		247.196
		1091.75		1177.75		3772.35
		1045.09		3185.02		281.904
		3677.48		2716.85		2102.52
		1036.61		2222.84		1528.68
		3203.53		5761.1		316.226
		574.992		5224.29		913.586
		1308.1		7039.51		317.383
		1608.9		1721.51		1029.28
		1068.23		2910.05		845.713
		6511.56		1326.61		1197.03
		1790.15		4402.87		2144.94
		4446.07		379.472		973.36
		1734.62		2419.9		661.762
		244.111		2908.51		292.317
		3335.03		403.767		399.139
		3261.37		2841.41		681.044
		806.377		1156.93		343.993
		3114.06		1655.56		345.921
		4974.01		3874.55		950.222
		1923.2		1371.73		646.722
		2774.69		7167.15		1819.46
		1136.1		3014.18		1475.47
		2487.78		4487.33		831.058
		537.199		5426.75		843.013
		2507.06		7161.37		202.076
		2616.97		1886.95		1070.54
		1149.98		5293.71		814.09
		1784.37		242.569		1371.34
		1446.54		1823.32		268.021
		519.074		1682.94		4063.12
		2382.11		2519.78		654.82
		2916.61		2464.64		640.166
		281.133		289.617		453.901
		1307.33		3607.3		3299.17
		959.477		1485.11		3886.89
		3313.05		1502.46		283.061
		469.712		4622.3		1687.18
		665.618		3648.94		2462.32
		1451.56		3293.38		1010
		194.364		2894.24		179.324
		359.033		748.917		452.744
		586.947		1031.59		737.733
		2029.25		340.522		2863.39
		1145.36		7011.36		1825.63
		3711.8		1077.1		292.317
		2120.64		260.694		2276.83
		3857.96		7435.95		1651.7
		370.602		491.308		611.628
		2677.9		4692.1		409.937
		1006.52		3250.96		1512.49
		411.094		794.037		723.079
		311.984		1043.93		309.285
		2777.78		3906.17		2617.35
		1238.3		1648.23		2308.45
		1700.3		4419.84		1658.26
		2733.82		2841.41		778.611
[truncated: 1,845 more rows]

## Sheet: pair comparison
	Fe control	2740.76	Ft control	1391.78														Fe M1	574.992	Ft M1	4960.13														Fe M3	483.981	Ft M3	1232.51
		1502.08		485.523															4178.82		1841.83															634.767		1888.49
		1240.61		1969.86															1102.94		5066.56															1665.97		1175.82
		3324.23		441.174															2066.27		975.674															4028.42		1571.11
		406.081		4098.22															735.034		4727.59															5917.68		472.411
		1292.29		1064.76															225.601		3384.01															1649.39		208.247
		2656.69		828.745															1119.52		5156.42															1778.19		1970.24
		738.119		2842.18															3831.74		2109.85															4785.82		898.16
		278.048		1380.21															269.949		5389.73															2199.7		1730.38
		369.445		286.532															633.224		4321.5															327.796		2892.7
		1873.45		1297.3															2206.64		6050.34															1483.57		1535.24
		2415.66		1151.53															193.207		4504.3															3244.41		2796.29
		852.654		4183.06															362.889		691.456															4475.76		3368.97
		775.14		1854.17															1376.36		2647.05															2433.01		178.938
		1199.35		2136.46															322.782		2876.5															4799.31		419.578
		1607.74		1006.52															3486.59		5371.61															1149.21		1703.38
		2306.52		1699.91															578.077		575.378															2269.89		2936.28
		3298.01		934.796															355.562		1230.58															4912.31		7602.93
		245.654		1261.43															305.043		4269.83															2385.97		708.81
		5339.21		505.191															2367.46		5831.29															3967.1		1370.57
		2065.88		626.283															2841.41		388.727															3282.2		1323.14
		1668.67		574.606															1415.69		581.934															4963.21		1426.1
		2964.43		274.963															519.074		1561.08															2891.93		2756.57
		2078.22		1330.46															2952.86		1137.26															2557.58		1052.42
		2461.94		279.59															2004.95		2474.66															332.038		951.764
		1322.75		645.95															522.93		1979.11															3380.54		3293.38
		1385.23		1028.89															714.98		1593.47															305.043		970.275
		4164.93		767.813															2927.79		477.425															2532.51		471.254
		916.671		1584.6															1732.3		4667.81															3578.37		2863.01
		2085.17		708.424															2483.92		4329.6															6882.17		1830.26
		2449.98		1082.11															216.731		3365.5															4449.15		536.814
		4690.95		778.611															613.942		2055.86															3414.86		4141.79
		4115.96		1019.25															313.141		2440.34															932.868		171.996
		981.073		1378.28															364.432		2769.68															3545.59		754.316
		2704.51		497.092															1556.45		1910.09															3596.88		898.931
		841.471		1036.22															1207.83		3702.93															4278.31		316.226
		893.918		704.182															1701.07		1026.58															1415.31		1124.15
		2694.48		402.996															620.498		2699.49															5294.09		2476.98
		4726.43		809.077															205.547		2546.01															3446.48		2902.34
		521.002		610.471															3700.23		2220.14															6229.27		2601.54
		245.268		353.248															2047.76		3109.82															2182.73		2787.81
		474.34		984.544															214.417		3331.56															6714.03		4335.39
		3274.49		630.525															5092.02		3031.92															2671.34		1980.27
		237.941		1272.23															463.156		1839.9															2765.44		3909.64
		1260.66		970.661															201.305		1339.72															1418.78		1601.18
		540.284		2370.16															639.009		2006.88															830.287		1301.16
		736.576		914.743															2657.46		2213.59															1869.59		1484.72
		4864.49		891.604															3439.54		3303.79															2928.18		4365.47
		3419.87		330.109															4617.29		684.129															4071.99		3191.57
		2213.59		2031.95															1748.89		1236.37															505.962		3750.37
		2108.69		1884.63															5018.36		1975.26															3587.63		1016.55
		1434.2		246.425															218.659		3395.19															5486.53		924.769
		2186.59		236.013															2839.1		2804.39															8012.48		6701.69
		3661.28		525.244															1590		4744.17															523.316		4286.02
		1001.13		832.601															610.471		1163.48															4759.59		3073.57
		2711.45		560.723															761.643		1774.72															794.422		1528.68
		1088.67		2098.28															4060.81		1900.44															433.847		1651.32
		1310.41		891.99															1979.89		3300.32															7482.61		979.916
		1428.8		2985.25															621.655		1888.87															910.501		4377.42
		467.012		3921.98															330.495		2411.8															1669.44		1715.72
		498.635		596.588															1903.91		2653.22															1765.47		5055.77
		374.073		5165.67															215.188		1652.09															1531		1582.67
		274.963		3348.53															3628.89		4466.89															609.314		3058.53
		7168.7		2227.85															194.364		744.675															3118.69		1412.99
		3084.36		436.547															500.563		511.747															5288.69		458.914
		4497.36		562.266															528.329		888.133															1664.82		1929.37
		1496.29		323.554															1075.94		2135.68															2186.2		2477.75
		252.595		3484.28															3769.65		2877.27															2327.74		982.616
		2953.25		2310.77															1708.01		5509.67															3015.72		222.515
		3312.28		1864.58															181.252		1927.44															8223.04		1003.44
		6164.49		520.231															381.786		2603.85															5029.93		410.709
		1086.35		227.143															7938.44		1681.78															3796.26		373.687
		2072.05		3429.13															1073.24		7006.34															600.444		4454.94
		2596.14		1583.45															8080.74		2429.93															1619.7		1409.91
		1267.99		1466.21															2254.85		1818.3															446.188		922.07
		2043.52		2706.43															1690.65		3082.05															3818.63		1001.9
		3677.87		3687.89															2630.08		337.051															3643.93		1682.56
		3094.01		1181.61															4425.63		1259.12															3050.43		3023.82
		4866.8		4622.69															1256.42		7108.54															359.418		365.974
		1303.08		764.728															890.447		1347.05															2491.25		2959.8
		1532.54		3522.45															5550.93		977.988															1787.45		3642.77
		1996.85		2031.56															2508.22		2478.52															6989.76		2321.95
		221.358		1065.53															3153.39		3948.59															3989.08		694.155
		4457.64		490.922															6854.01		3005.31															868.851		1818.69
		3411.77		2265.65															330.881		2264.49															897.389		328.953
		5066.56		2822.51															4510.47		6724.82															6830.88		2997.98
		398.754		2473.12															6131.32		5518.92															2526.34		2687.92
		1521.74		2293.03															6221.18		1181.22															3218.18		3713.35
		1887.72		1349.75															380.243		2409.88															3048.89		2452.3
		2259.48		559.952															2276.44		2148.41															4149.89		3259.45
		6336.48		438.089															6275.17		1355.53															1866.89		2084.78
		3382.85		1684.87															2607.32		554.939															1355.92		2559.89
		625.126		1070.93															8527.7		2590.36															6481.48		5958.55
		4983.65		1384.45															660.99		2008.42															1335.48		177.781
		1035.06		311.984															1187.39		5041.5															4669.74		2060.87
		3485.05		3596.88															8562.79		275.348															4194.24		1461.2
		1378.67		1193.18															5638.09		661.376															382.557		3665.53
		7302.52		819.489															1664.05		3028.83															1527.14		1409.91
		319.312		2100.21															1513.26		1914.33															342.064		1509.4
		2601.16		2557.58															2256.01		1119.52															5162.59		2783.18
		300.415		1301.16															3392.88		1116.82															2780.48		1008.45
		4520.49		3215.48															5835.92		1986.44															7243.51		356.333
		3774.28		517.146															4893.8		6522.36															4360.07		518.688
		2762.35		3952.83															1600.41		1854.94															4868.34		2327.35
		211.717		2095.58															179.324		4147.58															1731.53		457.371
		3823.25		304.271															5817.02		2615.04															4190.39		1500.53
		224.058		436.547															877.335		2278.37															8815.39		2254.85
		1401.81		2275.29															1507.47		2255.23															3202.76		1381.37
		525.244		259.537															1298.07		4398.25															475.882		1923.58
		2881.9		281.133															2323.88		1099.46															3666.3		2808.63
		3257.9		4868.73															6838.97		4985.58															303.886		1121.83
		1861.49		1120.67															1262.59		405.695															2487.01		2711.83
		3237.85		4864.87															575.763		5709.04															2450.76		238.712
		2747.31		2795.9															6853.24		2196.62															536.428		505.191
		3277.96		1028.89															1950.96		389.884															3859.89		1276.09
		2801.69		2365.91															2120.26		3046.19															4727.2		3874.55
		3630.82		265.707															2662.47		2204.72															1115.66		224.058
		4980.57		760.486															1621.62		2222.07															4972.85		378.315
		829.516		4408.27															4471.9		1892.35															318.155		183.18
		3613.08		2966.36															423.82		2693.32															2679.44		229.843
		1342.42		2618.89															3556		2922.78															3813.61		951.379
		2208.57		1802.49															1808.66		2383.27															3555.23		1474.31
		1913.56		5439.09															6393.56		1844.14															1998.01		1089.82
		1657.49		3281.04															1694.51		588.104															8809.99		4373.95
		710.352		769.356															2378.64		4857.93															5688.6		515.603
		2366.68		765.114															625.897		396.826															6683.95		787.095
		1389.85		2581.49															1852.62		2052															486.68		541.056
		2529.43		346.692															2732.27		5685.9															4944.7		1961.76
		755.087		2947.46															1765.47		3459.98															1838.36		3547.14
		3766.95		2273.36															1184.69		2314.62															1278.02		588.875
		1697.6		854.583															2782.41		248.739															1289.2		2605.01
		2745.39		619.341															3201.99		376.387															2413.35		2126.43
		511.747		2348.17															5343.84		3759.24															6546.27		1493.21
		5155.65		4513.94															4864.49		1650.93															615.485		594.66
		2982.94		1587.69															5880.65		3149.15															4828.62		4120.2
		3912.72		1103.32															1693.74		3380.54															1817.14		1686.03
		1252.95		1276.86															3320.38		2615.04															2508.22		1992.23
		1722.66		3357.4															845.327		2802.46															5432.92		4869.5
		5048.05		3369.74															4031.89		2180.42															4285.64		1072.09
		3179.62		2058.94															5287.92		1755.06															402.61		947.137
		3333.49		2782.79															3454.58		1350.9															7681.99		393.74
		1799.79		344.764															8129.33		590.418															3867.6		798.279
		2693.71		1450.01															993.028		3767.34															3656.66		1123.38
		2484.69		3352.39															547.612		2434.94															8073.8		6234.67
		3211.63		513.675															5940.04		376.772															4118.66		172.382
		3940.88		449.273															6519.28		536.428															5155.26		2104.06
		3358.17		4553.27															5719.84		3349.69															4227.41		1042.39
		1991.45		2084.78															1574.19		482.052															4056.57		260.308
		1479.32		2022.69															7865.94		2871.88															304.271		277.277
		2594.6		720.765															826.431		367.131															7890.62		1790.15
		237.941		1434.97															4044.23		2163.84															2573		1913.17
		3932.39		3036.93															3254.43		518.303															6552.83		2238.27
		3008.39		217.502															1694.9		3527.08															472.411		1763.15
		2250.99		259.537															4703.68		8636.84															3480.8		3325.01
		2334.29		438.861															270.721		2366.68															2724.56		1144.2
		281.519		2522.1															4220.08		4019.55															1172.74		382.171
		3387.09		550.697															1131.86		2960.19															3533.64		4454.16
		634.767		2586.89															624.74		2122.19															1279.95		1619.7
		562.652		3689.82															708.424		242.569															4948.56		3852.95
		4130.61		1182.38															2645.89		904.716															497.478		1928.98
		2474.28		3591.48															4171.1		4939.69															5175.7		623.197
		1834.5		2297.66															2362.83		418.036															6662.74		868.466
		572.678		1400.65															3673.62		4435.27															4210.44		1033.52
		201.691		244.883															453.515		344.764															4625.77		286.532
		278.433		1686.41															3545.59		355.562															3354.31		1424.56
		2498.57		1638.98															5037.64		2820.2															1551.82		572.293
		2750.4		543.369															2224.38		498.635															4228.95		217.116
		2463.48		2470.81															8446.33		2000.71															8628.35		1449.63
		1557.99		1500.15															8203.76		736.19															4648.91		1650.16
		2409.88		3648.56															1047.79		1876.53															4064.28		997.27
		3319.22		1334.71															6281.72		4357.37															3686.35		982.23
		757.401		1990.3															1939.01		1314.27															5242.8		230.228
		1375.59		2489.7															5403.61		5004.48															5008.72		1867.28
		4016.85		650.578															4751.11		765.114															5486.14		2452.3
		2851.44		4081.25															458.143		4501.98															4134.08		2836.01
		4687.86		372.144															2772.38		444.26															3092.08		2392.52
		1443.46		516.375															4276		527.944															4285.64		662.918
		2948.62		3940.1															2727.26		908.572															3188.49		239.098
		4146.81		1475.85															2495.88		354.019															5892.99		4187.3
		1905.07		209.789															615.87		1665.59															4410.2		845.327
		3502.4		1845.68															2336.99		4804.33															5974.36		1573.03
		300.029		258.766															3064.31		1874.22															601.216		1555.68
		1423.79		4247.46															4564.46		1224.8															620.498		5411.33
		4753.04		1297.3															2457.31		2207.41															2525.18		932.868
		1239.07		1889.64															461.228		1668.67															8081.13		4648.53
		2203.94		245.268															1240.61		3315.75															1818.3		2136.46
		1320.44		2305.75															5157.96		4376.27															1776.27		1968.32
		658.676		453.129															3985.22		1631.65															3564.87		1429.19
		4534.76		390.655															2584.96		444.645															2229.01		941.738
		3474.25		745.06															3941.65		3580.68															1914.71		1082.88
		4616.9		2656.3															8826.57		170.068															664.847		597.359
		1598.1		252.981															3250.58		1383.68															4633.87		475.497
		325.867		385.256															4525.12		2247.14															997.27		1482.79
		2503.97		757.401															6761.07		2900.41															4286.8		849.184
		3161.49		549.54															382.942		357.876															6297.15		2342
		3184.63		819.103															3019.19		323.168															1259.51		605.072
		1237.53		744.675															2768.52		251.053															3844.85		1743.87
		365.203		890.447															859.596		944.823															7589.05		374.844
		3292.22		2675.58															3755.38		175.853															3648.17		1140.34
		4331.53		903.945															4297.98		1197.42															324.325		1843.75
		3583.77		1789.38															2507.06		1708.01															1175.44		1788.61
		3980.21		419.964															1908.16		1131.09															2040.05		4800.09
		1910.47		2941.29															1356.3		1841.06															308.514		603.144
		2197.77		305.043															2750.01		1074.01															1649.39		2924.71
		1956.75		1282.64															3934.7		757.015															5169.92		4060.81
		4006.43		1539.1															3474.25		3739.96															5624.2		1959.45
		4920.4		254.909															3096.32		261.465															5044.58		1744.26
		1899.29		342.836															3389.79		156.185															352.091		544.526
		2824.44		383.714															1504.39		414.565															3236.31		1182.38
		856.896		1877.69															7339.15		2006.11															4186.91		1268.38
		4334.23		3520.91															1883.86		2306.91															2018.45		659.062
		1010.77		216.345															7268.58		956.006															2008.42		1018.87
		5236.63		2587.66															1363.24		3501.24															1791.69		751.23
		2547.55		2774.69															1520.59		4017.23															5631.53		1479.71
		4596.85		2317.71															6112.04		527.173															6044.17		1386.38
		6604.5		1011.92															2323.88		1837.58															1909.7		3473.09
		910.886		246.811															2318.48		2215.9															623.197		2045.44
		3185.02		2565.29															4631.56		1448.47															2825.6		2750.01
		1194.72		433.847															6379.29		510.59															1384.45		320.854
		3838.29		768.97															6427.88		1853.39															3035.77		562.652
		1512.87		647.878															2085.94		428.063															511.361		1329.31
		291.545		422.664															5393.97		2414.89															350.934		1731.92
		379.857		195.906															2019.22		1101.01															1803.65		448.887
		1801.33		1030.43															2630.85		3248.26															1301.16		779.768
		3213.94		389.498															5125.18		1495.13															541.827		1949.42
		1111.42		1853.01															2627.38		634.381															647.878		2650.9
		2768.52		1208.22															2118.72		1520.2															1149.98		1315.42
		740.433		5574.45															1693.35		700.711															3225.89		2219.37
		1972.56		2489.32															4676.68		2326.19															987.629		1778.97
		595.046		1079.8															8458.28		555.324															784.01		542.984
		447.73		1373.66															3294.54		359.418															399.525		1073.63
		364.432		3647.4															1076.71		212.489															699.169		664.075
		2013.44		732.334															4626.16		5760.72															1621.24		3605.37
		2197		1350.9															5080.83		240.255															5127.11		2023.46
		589.647		2613.49															2568.38		3633.9															2309.99		1889.64
		2421.83		918.985															2861.08		527.558															3724.91		464.313
		266.479		2314.62															2851.44		923.612															442.331		2453.45
		281.904		861.138															5053.07		350.163															1221.33		3180
		732.334		1411.06															352.477		3103.65															335.894		2085.94
		1330.08		3579.53															3556.78		4071.99															3476.18		1972.94
		1618.15		2116.79															2836.78		1156.15															559.181		1445
		274.191		3755															4768.46		3154.94															953.307		2032.72
		2962.12		3733.4															4163.78		392.583															3040.4		2107.92
		698.398		972.203															3916.19		277.277															1963.69		1071.7
		1357.46		1374.43															5129.42		2259.48															5822.42		3229.37
		4414.06		2171.16															4357.37		262.622															1118.75		2028.09
		340.907		2406.02															1773.95		680.272															662.147		989.557
		726.164		4277.15															1945.95		3169.98															1117.98		435.39
		1425.72		316.998															2637.02		4217.77															406.852		3018.03
		171.225		627.825															2712.22		214.417															2535.98		918.599
		2218.98		2054.7															1430.73		758.172															1760.07		310.827
		2146.1		1310.41															2767.37		2528.27															1674.84		3972.11
		158.499		5530.49															5871.78		613.942															397.211		3937.4
		231.385		873.479															5122.1		3342.36															2481.61		4731.44
		341.293		963.719															1875.76		3659.74															1613.53		2407.18
		4764.99		784.781															5118.24		2505.9															1989.14		2458.47
		2237.88		229.457															4245.92		3934.32															1273.39		529.101
		2094.04		578.849															4643.52		2455.38															2837.55		2118.72
		232.156		1102.94															2891.54		1588.85															622.04		1638.59
		252.21		4190															692.227		3676.32															4117.89		348.235
		260.694		1201.28															2284.93		350.934															1878.08		1724.98
		2656.69		224.058															2211.27		3833.28															4094.36		4825.92
		1166.57		3809.37															1767.78		5689.76															5122.87		2377.1
		3603.44		1081.73															3375.91		917.442															3464.99		618.57
		1704.92		5429.84															289.231		2313.85															5203.47		2231.32
		2791.28		317.769															2330.82		1389.85															1237.91		3518.98
		229.071		200.919															3898.07		799.05															5184.96		1242.15
		1485.11		3883.03															6759.92		477.81															4386.29		3411.77
		655.591		1303.08															647.878		1153.45															5094.72		280.362
		4766.15		2170.39															3435.68		270.335															3438.38		409.166
		2193.92		2962.5															562.652		1433.05															3030.76		3298.78
		1980.27		2331.59															1668.29		2828.68															3583		496.321
		575.378		1868.82															2568.76		463.156															2310.38		1463.13
		1727.68		758.558															4120.58		213.26															495.164		1624.32
		5521.62		1478.55															3150.31		5172.23															2620.44		2230.17
		297.716		914.357															3072.8		1330.85															4797.77		3173.06
		1896.2		4258.26															2241.74		524.859															1158.08		3108.27
		455.057		2366.68															275.734		729.249															1411.84		3588.01
		1387.54		2128.74															976.06		2456.15															3030.76		2765.05
		3647.4		4318.42															4535.15		1573.81															6294.83		2039.28
		2109.46		315.069															5385.88		2056.63															7145.17		907.03
		1160.78		2428.39															244.497		3093.62															1950.58		3174.6
		1942.09		2961.34															3593.41		3815.54															6235.44		3277.18
		145.001		1207.06															2428.39		3785.85															5402.07		2198.93
		787.481		241.412															1116.82		785.553															2563.36		529.872
		2635.48		2741.14															1926.28		3424.5															1709.94		2947.08
		3237.08		257.994															3282.97		2728.03															2729.19		624.74
		1079.41		2864.55															4915.01		1949.03															3009.93		5129.04
		465.855		364.432															2425.3		866.537															383.714		1918.57
		2028.48		3882.26															5161.05		2315.01															4014.53		1772.41
		1725.36		1451.56															3084.36		2492.02															4294.51		223.672
		1504.78		2234.02															2001.48		1077.87															1804.42		1962.15
		315.455		1106.79															4658.56		3577.6															4421.39		2207.41
		1668.29		529.101															699.554		1537.55															737.347		2154.2
		641.708		2884.6															3257.52		502.106															373.301		2109.85
		532.186		601.987															5253.99		467.784															303.5		1844.91
		2569.53		238.327															1217.86		377.158															3772.74		403.381
		571.136		1098.69															3888.04		1363.24															256.838		2207.41
		535.657		5239.72															639.78		954.849															673.716		969.889
		3055.44		1338.56															5614.95		3527.85															5856.36		1372.88
		1995.31		318.155															4298.36		735.805															3109.82		347.463
		672.945		4989.05															296.173		1578.43															1930.52		769.741
		4323.05		1367.1															3788.93		3570.66															2967.13		2619.28
		2976.38		2213.97															4168.02		359.033															564.58		2556.03
		3186.17		561.109															3069.32		243.34															2390.59		1692.2
		1091.37		651.735															359.804		256.838															3982.14		2988.34
		432.69		7025.24															5046.51		1972.56															2013.82		2037.35
		330.109		5203.47															451.587		414.565															2061.26		282.29
		349.777		1374.04															2473.12		1932.45															367.902		2968.29
		3113.67		1681.01															276.505		3446.87															2252.53		929.397
		1614.68		343.221															4403.26		862.295															2720.7		1007.3
		229.071		1933.99															3455.74		3853.33															4486.56		8923.75
		3392.49		2492.79															5186.88		3185.02															407.624		529.872
		216.731		4889.17															714.595		268.407															701.868		2751.94
		409.552		662.147															2176.56		1637.82															260.694		1701.84
		468.169		1347.82															3897.68		1358.23															3639.69		3113.29
		6280.95		2078.22															7392.37		1823.32															5004.86		919.756
		2522.1		1591.93															3843.31		1112.19															1531.77		1209.37
		667.161		369.831															934.796		327.796															4382.82		1119.9
		3780.45		2947.85															1801.33		233.313															4165.32		1814.83
		1531.77		2311.54															2476.59		3765.02															638.237		1378.67
		2880.74		301.958															1170.04		3293.38															5156.03		275.734
		514.832		6301.77															3991.01		6387.77															3591.1		315.455
		5839.78		1229.81															940.966		6442.53															490.537		1350.9
		1479.71		838.771															278.048		1981.81															3261.37		2147.64
		1659.03		2547.55															3474.25		761.257															293.088		2117.56
		2272.59		2487.78															4496.2		367.902															684.514		2006.11
		2445.36		404.538															528.329		1027.74															709.967		2585.34
		2975.23		7504.21															385.256		1139.19															1200.89		4065.82
		982.23		1664.43															1133.02		436.547															2194.3		1705.69
		3768.11		878.878															2286.47		1019.64															1086.74		1804.42
		4744.94		335.508															1861.88		515.603															2529.43		3260.99
		2787.03		2738.44															1974.87		365.974															5078.13		1933.99
		6294.83		2273.74															964.876		1517.89															282.29		2525.57
		2649.75		3589.55															3669		1137.64															479.739		2841.8
		2818.27		1317.35															1166.95		2379.8															3258.29		450.815
		2224		1505.93															242.954		1264.91															1778.58		455.057
		2858.38		334.737															4176.5		1146.51															961.405		1608.51
		5031.09		3080.12															256.452		1006.14															570.75		647.493
		2475.44		371.373															1802.11		599.673															4830.16		320.468
		4031.11		939.424															605.072		366.745															1298.46		277.662
		1840.67		1520.2															759.715		421.121															3799.73		1459.65
		6142.51		274.191															310.056		319.312															1681.01		1924.35
		2798.99		261.08															288.846		150.4															6643.84		431.919
		1614.68		324.325															525.63		1349.36															3755.38		2214.36
		3660.13		272.649															4883.77		846.484															2305.75		1552.59
		187.422		654.82															1114.12		1966.77															3272.94		1764.7
		2230.94		4577.95															396.826		224.058															651.735		2529.04
		3359.71		324.325															254.138		3190.42															652.506		1336.25
		3893.44		878.878															2718.78		607															296.944		1269.53
		2010.74		383.328															365.974		549.154															794.037		3972.11
		796.351		558.024															4332.3		590.803															603.915		178.938
		3505.87		3686.74															1103.71		705.339															7027.94		2381.34
		5584.87		337.822															4506.61		235.242															399.525		355.562
		4152.98		1587.3															1393.32		219.045															286.146		2144.94
		1109.88		1048.95															251.053		359.804															295.016		778.611
		195.906		2105.99															2949.78		192.05															568.436		1448.09
		1147.67		271.106															1873.06		361.346															2229.01		332.809
		1856.87		2635.48															344.764		202.076															2359.36		768.584
		467.012		3926.22															1796.32		251.824															7014.44		208.632
		402.996		268.021															3133.34		216.731															874.636		381.786
		3087.45		1047.79															573.064		286.918															1036.61		681.815
		942.509		2815.96															1708.39		316.612															2966.36		488.223
		3270.63		244.497															518.303		340.136															3516.67		423.82
		3727.61		1752.36															585.404		330.495															321.24		263.393
		2255.62		624.74															266.093		2000.71															2043.13		1337.79
		3325.01		4199.64															226.372		227.529															4836.72		375.615
		2758.5		368.674															885.434		459.685															2164.99		213.646
		3036.16		953.307															886.205		1343.58															2564.91		1109.88
		1840.28		325.867															1466.21		212.874															4007.98		259.537
		2213.2		223.287															320.468		229.071															8543.9		217.116
		2234.41		823.731															455.829		168.526															3346.99		2071.67
		518.688		3326.93															4279.47		344.378															429.991		4046.54
		3939.72		565.351															570.364		1421.48															492.85		218.659
		1939.01		544.526															559.566		4793.14															4768.08		286.146
		918.599		1460.04															333.195		1803.26															1224.41		423.435
		879.649		238.327															1677.54		1131.86															5115.15		295.787
		977.988		1727.29															940.581		2134.91															439.246		492.079
		1867.28		269.178															1713.02		1554.14															1013.47		496.321
		2332.75		250.667															493.622		3232.45															2219.37		583.862
		2051.23		2700.65															3580.3		4294.51															2069.36		895.846
		743.132		1111.03															293.088		1441.53															455.829		3283.36
		1176.21		995.342															276.12		450.044															4533.61		866.152
		1718.04		233.313															528.715		1288.43															1120.67		1274.55
		1605.81		262.237															667.932		2015.37															2032.33		268.407
		145.387		486.294															524.859		1941.71															969.118		902.016
		184.722		1984.51															264.936		2859.92															1341.26		378.7
		506.348		2820.97															325.482		274.191															3323.85		424.592
		2601.54		1554.91															1173.89		290.003															4362.38		570.75
		644.408		3464.61															978.759		954.078															293.474		890.447
		1309.25		231															230.614		627.439															4176.5		753.544
		1145.74		189.736															289.231		1561.08															3602.28		364.432
		516.76		365.203															1271.85		194.749															2987.18		499.406
		2271.43		1020.41															3449.57		581.934															3891.13		593.117
		394.512		849.184															2265.26		3719.52															1785.91		2616.2
		170.839		347.078															198.606		329.724															2777.01		678.344
		261.08		284.989															6466.83		303.886															2199.7		218.659
		343.221		2185.05															1349.36		1564.93															325.096		2006.88
		340.522		732.334															620.112		2244.05															8526.93		440.017
		332.038		2194.69															218.273		793.265															525.63		346.692
		192.05		2102.91															2667.87		3450.72															608.929		260.694
		1652.09		2209.73															4502.37		445.416															1114.89		762.028
		645.179		271.106															4313.02		3124.47															489.765		2586.89
		2835.62		352.862															6882.55		1681.4															3248.26		300.415
		741.204		412.637															1128.77		2123.34															3262.92		735.805
		397.597		434.618															1753.9		1280.72															1635.51		800.207
		1449.63		593.503															1628.57		2262.18															6379.68		414.179
		411.866		248.353															389.113		323.168															8065.31		545.298
		515.989		2254.85															1563.78		2482.38															3457.67		481.667
		2124.12		907.415															3388.25		2192.76															3268.32		3620.02
		1483.18		3731.09															1582.29		1038.15															2697.95		416.879
		1794.39		860.753															1610.44		3176.92															2079.38		1117.98
		2023.46		657.134															3095.16		1419.93															7969.29		480.124
		1214		487.451															2870.72		7786.5															443.488		1473.15
		972.975		2296.11															3444.17		1358.62															6125.15		1545.27
		234.085		1749.27															670.631		2437.64															1910.47		562.652
		1838.36		2383.65															1160.01		491.693															1774.34		260.308
		392.198		2431.09															2303.05		426.134															2239.04		234.856
		1227.11		2907.74															820.26		1411.45															797.122		770.127
		3075.88		1100.24															2793.2		586.561															7244.67		793.651
		2197.77		440.789															4004.89		2154.97															7413.97		283.061
		2050.07		2554.49															2729.96		806.763															778.997		340.522
		365.203		342.064															736.962		3498.93															1637.82		662.918
		2466.18		1383.68															441.174		3103.26															4849.06		1635.12
		1764.7		599.673															2084.01		476.653															3812.46		358.647
		1977.19		453.901															886.976		2858.76															1665.59		3044.64
		2141.08		359.033															3719.13		575.378															6192.64		266.093
		671.403		446.573															512.518		3887.66															8726.69		908.187
		1881.93		338.208															5581.78		1082.5															706.882		2815.57
		2716.08		234.085															748.917		3102.1															3370.9		374.073
		1466.21		1382.91															6010.23		1814.44															4510.47		447.73
		640.937		651.349															1967.16		2863.39															2023.46		217.888
		1517.89		213.26															836.457		3614.24															4380.51		213.646
		377.158		951.379															746.217		3099.79															3447.64		1367.87
		2384.04		431.533															936.339		3183.09															5765.35		2412.19
		1493.98		756.629															219.045		3163.03															1541.03		496.707
		409.937		1419.55															2165.76		2156.89															4232.81		3087.06
		1586.92		235.627															264.165		3728.77															863.838		2612.72
		1209.37		1347.05															1452.71		3264.07															758.172		767.042
		258.766		672.56															1977.57		3353.16															2204.72		973.746
		3754.22		1347.43															3036.93		2394.84															2584.19		800.207
		959.863		233.313															3506.64		1482.79															5116.31		593.889
		2040.05		2231.32															325.867		3601.9															2540.99		2662.86
		5068.88		251.824															426.52		3490.45															4717.94		2706.05
		1160.4		555.71															3671.7		823.731															492.079		2167.31
		440.017		601.216															4781.96		2097.51															1160.78		3438.38
		1039.31		195.906															6788.45		2780.09															1967.16		2783.95
		3529.78		251.053															4603.41		4953.19															3613.08		411.48
		332.038		473.183															4375.88		1210.92															526.401		1814.83
		835.3		518.303															900.86		2288.78															3399.43		728.478
		1847.61		650.964															247.968		999.97															1527.53		474.34
		2257.16		363.275															1860.34		202.076															4183.06		401.068
		182.794		558.41															2330.43		1274.16															674.488		2834.47
		335.123		431.533															721.922		2716.08															684.514		219.045
		2647.05		902.788															7087.71		1920.5															2516.31		2639.72
		1641.29		246.04															5075.82		2460.78															3856.42		2174.25
		2569.53		667.161															7064.19		1149.21															3272.94		4545.18
		1820.23		2178.49															956.006		1438.83															4474.22		304.657
		5057.31		239.484															2554.49		1960.99															2180.42		396.054
		930.554		873.093															469.712		1976.03															4841.35		735.419
		344.378		324.711															1765.08		3580.68															360.19		406.467
		309.285		2322.34															2812.49		2488.55															7307.14		2567.6
		1443.07		1559.92															5735.65		214.031															400.296		1475.08
		541.441		492.465															342.064		3753.07															2600		2737.67
		2986.8		360.575															237.17		618.955															3907.71		2687.15
		1976.8		2546.01															4231.65		2978.31															3507.41		1919.34
		429.219		943.666															5132.89		2551.79															659.833		356.333
		239.484		2969.06															5211.56		3685.97															7958.49		1828.33
		1844.91		1917.41															229.071		822.96															4195.78		2048.53
		6524.29		416.108															595.046		1372.5															5462.62		413.023
		2019.22		2058.94															3809.76		1463.9															5204.62		2649.36
		2795.52		366.36															4856		2168.85															2955.56		1797.86
		3066.24		319.312															2049.69		3867.6															3957.84		3359.33
		399.139		3685.97															393.355		858.053															3407.53		281.519
		2569.15		526.401															1441.14		2312.31															1622.78		270.721
		4145.65		3648.17															6324.91		192.435															5872.56		2371.31
		360.575		795.579															5307.98		3424.89															531.8		2162.68
		602.373		1015.39															1689.11		4034.97															3148.38		2562.98
		332.423		2380.95															266.093		1090.6															984.544		1584.22
		2212.81		925.926															1719.19		1124.53															1735.39		229.843
		2416.05		1929.75															6034.52		713.823															4236.66		236.399
		357.104		496.707															5006.4		346.692															1970.24		2428.77
		1470.45		2227.47															3645.09		3053.51															1477.78		1806.35
		6161.02		2111.39															428.448		3448.03															2423.37		4620.76
		1477.78		2079															989.557		194.749															1207.83		1163.1
		3226.28		1593.86															1823.7		844.17															6063.83		229.457
		1307.33		325.867															274.191		183.566															3259.06		1181.99
		1567.25		2023.08															4634.26		1920.88															2443.81		453.515
		1185.85		1634.35															397.982		1466.98															1030.43		2780.48
		951.764		496.707															5343.84		3051.59															4292.97		1478.94
		613.942		534.5															6387.77		2218.6															1190.48		1762.38
		1677.93		512.132															5217.35		788.252															5757.25		574.992
		2114.09		985.701															3567.19		3011.09															600.83		738.89
		2321.18		1083.65															2717.23		645.179															369.831		791.723
		7686.23		2972.14															1476.62		3514.36															4280.63		3281.43
		7477.21		298.487															5178.4		541.441															682.972		498.635
		3750.37		1598.1															242.569		3155.32															2596.53		3018.42
		3195.82		1094.07															5937.73		321.24															334.352		402.61
		879.264		1942.09															8773.35		1367.1															3101.33		183.951
		3216.64		794.422															2783.95		1728.06															869.623		638.237
		2163.07		1288.82															1098.69		1011.15															1350.52		1393.32
		5589.11		1947.11															3331.95		246.425															4227.02		340.522
		1798.63		3363.57															2382.88		3672.47															4607.26		4970.15
		3212.4		2350.1															5044.97		425.749															5008.33		326.639
		1425.33		3680.18															3949.74		5186.5															680.658		3328.09
		553.396		802.521															1129.55		595.431															4433.73		1390.62
		4550.57		829.13															3466.53		243.34															3709.1		921.684
		7014.06		1261.82															3142.98		665.232															1845.3		2231.32
		919.37		620.112															1912.78		1719.19															3174.22		1679.09
		1664.82		511.361															961.791		833.372															4734.53		1141.5
		3530.94		428.063															1819.07		932.868															3367.81		443.874
		1955.2		367.517															6807.35		1525.21															6627.64		2706.82
		2722.25		603.915															1910.47		643.636															969.118		1171.97
		636.309		1094.45															3753.07		1038.53															723.079		1481.64
		2452.3		2609.64															2515.16		1007.68															302.343		1477.78
		4805.1		756.244															5497.33		619.727															3064.31		3765.79
		499.021		438.861															534.885		1866.51															3808.21		674.873
		4616.13		1864.19															5049.6		1061.67															3667.84		856.896
		4915.39		2095.96															3282.97		1040.08															271.492		1519.43
		470.098		302.343															768.97		1572.26															3209.7		1156.93
		3653.96		1375.2															3780.45		194.749															4920.4		209.404
		2520.56		4515.87															1916.26		1116.43															4468.05		491.308
		3019.19		519.074															7407.8		1936.31															693.384		3058.14
		3451.49		2644.73															3709.49		3009.55															5702.49		679.501
		1498.22		2226.31															209.789		365.974															6505.01		502.106
		1392.55		3773.12															8058.76		202.462															3694.45		4191.16
		1704.54		303.115															1475.08		450.044															839.928		950.222
		4606.49		3869.15															6197.27		195.135															615.87		1652.09
		1375.2		975.288															239.869		416.493															3385.55		4146.81
		2895.01		2005.72															4518.18		1261.82															934.41		2533.67
		790.18		1790.54															4433.34		417.65															4916.94		2048.14
		1061.67		1935.54															388.341		676.802															3928.53		324.325
		2435.33		952.15															4134.85		163.898															4366.24		1158.08
		3170.75		5128.65															2368.23		352.091															5459.15		5042.27
		572.678		287.303															1895.43		3748.05															885.82		1431.5
		3764.25		3069.32															2593.06		1371.34															3810.91		2518.63
		744.289		3198.13															2931.65		3375.52															1376.36		286.146
		4604.18		4202.73															638.237		866.537															4654.31		2149.57
		2044.67		3706.02															1764.7		953.693															544.526		1520.2
		3679.41		2171.55															1605.43		2063.96															2443.43		1272.23
		5245.12		2019.22															5859.06		2025.39															593.503		995.727
		508.662		1949.81															6102.4		1918.95															2514		366.36
		2634.32		3249.42															4184.6		6520.43															7143.63		349.777
		3166.51		559.566															433.462		4770.39															6911.09		318.926
		3078.97		4186.91															1755.06		485.909															6240.07		1337.41
		202.462		4603.79															6172.59		864.609															304.657		262.237
		1598.1		3558.32															2160.37		3521.3															2335.06		3689.05
		408.78		3599.58															2083.24		1225.57															907.415		411.866
		5061.55		3589.94															325.482		4165.7															3008.78		1881.55
		1863.42		1225.96															3063.15		2090.95															2040.05		3456.12
		268.792		3381.69															286.918		3499.7															2372.47		765.885
		351.32		6773.03															288.846		1927.44															414.179		223.672
		2164.61		3613.08															1549.89		972.975															8401.98		397.211
		2802.85		571.907															1761.23		5366.59															880.421		3203.91
		367.902		2171.16															5439.09		1986.83															670.246		1158.08
		388.341		8921.44															217.116		390.655															1665.2		1848.38
		2230.94		6362.32															7081.16		1560.69															4668.97		3566.03
		396.054		940.966															1806.35		2362.83															3031.92		304.657
		456.6		463.156															3258.67		5719.46															470.869		6130.16
		853.426		1471.22															2978.31		1512.87															253.367		2255.23
		3685.19		2073.21															2759.27		1945.18															340.136		3488.9
		1941.71		5266.33															8079.58		2404.09															2088.64		620.498
		2697.18		5581.78															3586.86		3379.38															4011.83		421.121
		375.23		1453.87															4436.81		811.391															5591.04		888.519
		1229.81		1204.36															2000.71		604.301															6783.83		470.483
		191.278		873.479															1895.04		1362.86															1368.26		2245.21
		1834.11		4530.52															1324.68		714.595															2910.82		5025.3
		585.79		3539.04															2460.78		539.899															434.233		728.863
		600.059		2192.76															2546.01		396.826															3623.88		4681.69
		1134.94		2552.56															5068.49		754.701															3508.18		725.778
		570.364		4286.8															798.664		2867.63															386.413		2811.72
		313.141		2389.44															3185.4		759.329															3407.53		3864.9
		805.22		2738.44															5944.28		8254.28															1913.94		1441.14
		1573.81		1637.44															2926.64		2482.76															740.433		1045.86
		2397.54		5314.53															2599.61		3864.52															3823.25		611.242
		5380.86		4195.01															276.505		6484.57															766.271		1770.87
		1771.25		5159.5															877.335		919.756															3281.04		2567.99
		1394.87		315.841															1514.03		1519.82															1578.43		1755.44
		2041.97		3467.31															2679.44		2931.65															1904.69		1710.71
		684.514		7567.45															2547.94		3354.7															5331.11		996.499
		2254.08		3607.68															3680.57		4590.3															6660.81		1681.78
		279.59		4607.26															930.554		6389.7															5048.44		3882.26
		2711.45		1428.8															1885.4		4122.51															355.562		2164.61
		4673.6		3868.76															2680.98		715.751															3040.79		2815.19
		3082.05		2017.29															980.302		5930.4															4414.83		2627.76
		3269.09		1247.55															1571.88		1024.27															347.849		1324.68
		1813.67		4936.6															4139.1		1186.62															561.495		1731.15
		3446.1		6260.13															628.596		1259.51															2395.22		1262.59
		814.861		6208.84															664.847		1074.4															5350.01		2230.94
		3027.29		4183.06															1967.55		2062.03															1002.67		323.168
		3881.87		262.622															679.115		377.543															2670.96		1870.36
		2352.8		4515.87															1528.68		2763.12															2884.99		502.491
		4521.65		497.478															1417.62		2619.28															6848.61		1176.21
		739.276		7011.36															1007.68		2733.43															308.514		518.688
		279.976		3249.42															2332.36		6036.45															2375.55		2352.42
		3169.59		4301.45															3698.69		2904.66															1879.23		1437.29
		2518.63		4609.58															1521.74		3779.29															5308.36		864.224
		2834.08		1555.68															547.997		729.249															654.82		1921.27
		1563.78		1636.28															2026.16		5625.36															3131.8		4013.76
		2056.63		4606.49															4338.09		3397.12															5971.66		2058.17
		818.332		816.404															2455.77		3360.1															1224.03		2694.87
		3751.14		3119.07															248.353		902.402															4923.1		1253.34
		7882.52		1542.18															1058.97		4418.69															1958.67		2920.47
		408.395		1883.47															367.517		543.755															4127.14		2793.98
		2621.21		345.921															4057.72		725.392															2144.94		5499.64
		914.743		4650.07															301.186		4522.04															2348.56		2856.84
		772.055		1607.36															435.775		361.732															4904.59		1520.2
		2338.53		1113.35															2298.43		2020.76															5248.59		3211.63
		2040.05		2470.42															743.903		772.055															1697.21		1757.76
		2502.05		838															785.167		642.479															267.636		376.387
		2176.56		1320.05															1529.46		1374.81															1112.96		1256.81
		4166.86		1087.9															1541.03		2262.95															725.392		2071.28
		1634.35		3603.44															877.335		6501.92															607		1335.09
		1584.99		1793.62															1060.52		2278.76															2763.9		2065.5
		2864.16		7948.47															1369.41		1708.01															1970.24		2713.76
		1606.97		8241.55															3141.82		534.5															3656.66		2107.15
		2539.45		1310.8															1664.82		7774.93															1564.93		3126.4
		1425.72		2991.81															4960.13		1842.21															1024.65		1363.63
		2797.45		3045.41															1087.12		6887.18															3584.93		2624.29
		2965.97		2650.52															2360.13		3855.65															1778.97		1365.17
		2380.18		5861.37															3125.63		3207.77															1729.22		531.415
		1537.55		2844.11															6013.7		1780.51															6304.09		969.889
		3563.72		4791.6															3067.4		2347.02															3678.64		1327.38
		3502.4		1361.7															1108.34		3561.4															3028.06		1498.99
		221.744		4115.57															4123.28		3800.12															1145.74		186.651
		2263.33		5560.96															2067.04		3461.91															3040.79		200.534
		3029.22		3270.63															1274.16		3572.59															3956.3		1177.37
		2752.33		276.891															206.318		1728.06															526.016		2201.63
		2434.17		4749.95															200.919		2050.84															2444.97		3821.71
		1829.1		351.705															272.263		5006.4															2405.63		2041.59
		437.318		672.174															3961.31		2716.85															4998.31		2072.82
		593.503		6230.82															2191.22		3107.12															411.866		271.492
		3281.04		1203.2															2999.91		2878.43															3839.84		2570.69
		1208.22		3011.09															2528.65		1127.23															1774.34		2675.58
		681.429		2506.29															273.806		2520.94															3284.13		483.981
		206.318		3300.71															1169.27		4502.37															907.03		1315.81
		1814.44		283.447															370.988		729.249															848.027		2360.13
		2473.12		585.404															480.124		1193.56															2751.94		256.838
		1044.32		1535.63															2085.55		3086.68															411.866		1101.01
		461.228		1777.04															4090.89		1443.07															424.206		1810.97
		2150.34		3228.98															317.383		524.087															2046.99		292.317
		1800.95		2458.08															214.031		7838.56															3158.02		433.462
		419.578		2773.54															3187.72		2113.32															1918.57		1773.18
		1660.96		2382.88															1511.72		4766.15															2079		1247.94
		2757.34		2988.72															1949.81		1649.78															1364.4		270.721
		1780.51		495.55															5656.21		4590.3															1227.5		2483.15
		1335.48		3554.46															279.976		4486.17															816.79		1526.37
		3607.3		1324.29															1055.5		4399.79															3889.97		639.78
		415.336		953.307															264.936		360.19															1671.37		346.692
		980.687		8194.89															3622.34		544.526															1735		2935.89
		598.516		633.995															239.484		1230.58															1913.17		1133.02
		2334.29		1906.23															641.323		3552.92															1614.68		541.441
		1779.74		1684.87															209.404		3081.28															6051.11		325.482
		1592.7		5261.7															928.626		5515.84															4450.69		1311.18
		1061.67		3188.1															1235.21		1942.86															4362.77		274.577
		1650.55		378.315															509.819		871.165															2569.53		218.659
		1282.26		600.83															280.362		2967.9															386.799		279.59
		2075.53		618.184															1770.87		1797.48															3034.23		2640.88
		1592.7		2708.36															211.717		363.66															1551.05		1064.37
		307.357		722.693															206.704		3161.11															2490.86		200.534
		1875.76		1286.5															812.933		2741.14															1835.66		1617.38
		394.512		326.639															657.905		2026.55															1839.13		253.367
		564.194		415.336															1377.13		4782.35															1740.02		352.862
		4564.84		1398.34															1009.61		400.296															309.285		846.484
		2206.64		1257.19															2031.18		3038.47															3330.79		523.316
		3787.39		327.024															611.242		677.959															469.326		462.77
		1230.58		385.256															1124.53		5026.84															4925.03		211.717
		313.913		280.362															295.787		728.092															2769.68		1424.95
		5025.3		6622.24															1014.62		1943.25															7038.74		1015.01
		2014.98		1835.27															248.353		1988.76															940.581		1318.12
		186.265		227.914															217.502		915.514															1104.09		818.332
		335.123		269.178															2495.1		4901.9															1130.32		317.383
		3605.37		2065.5															1922.42		5597.98															502.877		423.435
		198.606		3445.71															462.77		323.168															3472.71		366.745
		1999.94		235.242															2722.25		4835.95															2973.68		1030.05
		1211.3		563.037															667.161		528.715															4336.54		1301.93
		3284.51		2874.96															230.228		7348.41															1116.43		2335.83
		6642.68		281.133															3040.4		2028.09															1004.98		2578.79
		5640.4		4018.39															343.607		2526.73															3439.93		1544.11
		4941.23		295.402															700.326		2970.99															2217.44		3847.16
		4363.54		7579.41															180.095		3006.47															4351.58		1621.24
		2848.74		1085.58															358.261		1289.59															1131.47		2514.77
		2122.57		1525.98															2158.44		4387.45															4256.72		1169.65
		534.114		2589.97															852.654		918.985															3329.25		1433.05
		1220.17		257.609															2210.5		256.452															2266.03		3699.08
		5477.27		318.54															2042.36		1136.49															2335.45		3778.13
		4527.05		2246.36															782.853		7069.59															2976.77		577.692
		7012.9		229.843															172.768		1732.69															406.852		2815.96
		3859.89		1608.9															813.704		626.668															560.338		768.584
		2235.57		1815.6															227.529		614.328															4329.6		457.757
		1969.47		624.74															502.491		3587.24															6515.42		1429.19
		4229.34		321.24															407.238		3154.55															469.326		1282.26
		3888.81		992.642															3827.88		2608.1															3475.41		1410.68
		1347.82		2024.62															1419.55		2404.86															6700.14		2025.39
		2876.12		566.122															406.852		3831.74															653.663		2240.58
		2613.49		577.692															288.846		553.396															870.394		2625.07
		949.836		1090.6															524.859		702.254															2274.13		2232.1
		4813.58		2380.57															241.026		2930.88															3670.93		2493.18
		1374.81		333.58															296.173		3109.82															567.665		643.636
		3738.41		2680.21															772.826		2119.87															766.656		2579.56
		5441.41		1184.69															394.512		3497															2920.85		2613.88
		714.98		5589.88															408.78		1800.18															1536.78		1652.48
		4451.85		2468.88															668.317		506.734															4742.62		4294.12
		2051.23		2442.27															213.646		5423.28															4663.57		2841.8
		3729.93		2632.39															221.744		2466.95															4319.19		1528.3
		513.289		320.854															374.458		6408.6															2439.57		1475.08
		2011.12		2679.05															988.786		1028.89															3216.25		947.137
		3446.1		581.934															684.129		6664.28															3600.35		1900.44
		4405.96		1909.31															232.542		802.907															2773.54		1258.35
		3748.05		573.835															666.389		2736.13															3602.28		2915.45
		4469.59		4232.42															326.253		1767.78															3908.09		2329.28
		1084.81		1913.94															1383.68		428.063															332.423		885.048
		505.191		1517.12															333.58		5766.12															5975.14		1756.21
		353.634		5040.34															189.35		2490.09															6561.31		2716.08
		2870.33		3247.11															1520.97		356.719															1278.79		2607.32
		2555.26		2168.08															2955.95		649.421															3515.9		2077.84
		8479.5		4361.61															3905.4		804.449															5858.67		1227.88
		204.005		4855.23															366.36		542.598															7331.05		2436.1
		4052.71		1890.03															566.508		1797.09															2306.52		753.93
		643.251		2193.53															3190.42		4363.54															5097.41		2721.47
		4033.43		943.666															416.493		516.76															2634.71		814.476
		1573.81		3677.48															331.652		2127.59															666.389		1927.44
		607		1925.51															293.474		3617.71															4355.83		2445.74
		1265.68		2051.23															1470.45		358.647															7627.61		2523.26
		4071.61		590.032															153.485		1603.11															1287.27		1850.31
		1938.62		6091.99															2287.63		408.395															3075.49		3160.34
		388.727		579.234															1739.24		347.078															1671.37		1087.12
		1796.71		5709.43															3259.45		4042.68															644.408		755.858
		291.16		320.468															4953.96		4826.31															1111.42		969.889
		6370.03		528.715															385.256		2962.5															423.049		5895.31
		5318.77		4188.84															186.265		320.083															4728.74		625.126
		344.378		4768.85															472.797		434.233															8776.05		1364.79
		577.306		2952.09															2324.65		622.04															5330.34		2451.53
		4085.49		763.571															387.57		1466.21															5069.26		1944.41
		4877.21		1691.81															260.694		2791.28															2938.21		2860.31
		589.647		578.849															1149.6		1229.43															1343.96		1331.24
		3579.14		759.715															196.677		979.145															4397.48		1693.35
		3901.93		246.811															186.265		313.527															2431.47		1176.21
		218.659		4012.22															491.693		3421.8															2367.07		3352.39
		337.051		3645.86															1387.92		6094.69															1221.33		1840.67
		1326.61		1454.64															234.856		361.346															424.977		4741.47
		3023.05		486.294															1891.19		2336.22															754.701		1308.87
		325.482		4742.24															3113.29		357.104															1563.78		651.349
		5130.58		3640.07															224.058		2635.48															7277.84		2823.67
		2070.51		510.59															908.572		1455.8															3873		2502.82
		3211.63		8414.32															464.313		1120.67															1694.9		461.228
		2202.01		1285.73															532.957		1589.62															8761.4		1750.81
		2565.68		2331.98															188.965		572.678															4301.06		2334.68
		4220.08		2760.43															290.774		2432.24															360.961		174.31
		7189.52		757.015															266.479		613.942															2508.22		666.775
		1101.39		432.69															462.385		386.413															6152.92		461.228
		2666.71		1042.78															676.802		2431.09															8214.56		377.543
		275.734		1824.47															457.371		446.959															3418.72		1693.35
		2782.79		4147.19															309.67		1841.06															2206.64		1343.96
		1762.38		4194.63															217.888		5135.59															3465.38		1229.81
		790.566		730.406															246.425		3341.2															5254.37		1330.85
		4376.27		683.743															695.312		2430.32															3636.6		1021.95
		281.904		2047.37															643.251		551.854															3732.24		1451.56
		4552.12		853.426															826.816		2614.65															2016.52		1595.79
		2508.22		1175.82															1750.81		376.772															4937.37		1700.3
		2208.57		5016.82															764.728		448.116															6710.17		528.329
		2872.65		413.408															209.018		2816.73															6144.05		913.586
		3911.18		1129.16															580.005		5173.39															5711.36		852.269
		225.986		3171.13															368.288		356.719															5092.4		2013.82
		339.751		1617															225.601		2548.32															3280.66		2145.71
		2018.45		2553.72															242.954		655.977															1868.05		2070.51
		1434.2		3086.29															403.381		1322.75															2012.28		589.261
		631.296		2780.48															907.03		330.881															5051.52		1119.52
		3089.76		2048.92															727.706		252.21															4877.98		2082.08
		463.927		764.728															862.681		2868.79															4141.02		213.26
		2280.3		1433.05															4321.89		3475.79															5428.68		1284.57
		1377.9		778.225															293.474		309.285															4598.78		1241.77
		1015.39		2428															502.491		496.321															608.543		1014.24
		3815.54		423.435															456.986		503.263															6287.12		1283.03
		2455		346.306															3466.53		587.333															5774.22		1401.04
		2082.85		2122.57															273.42		4138.71															5981.69		514.061
		2925.48		2901.57															252.981		259.537															5464.16		539.899
		1399.88		412.251															220.587		633.224															8873.24		3167.66
		2657.46		1011.15															4100.53		773.598															6900.29		1790.54
		717.294		6667.36															470.869		2079.38															1720.35		920.913
		2515.16		739.661															209.404		237.555															2457.7		2022.31
		8420.11		1839.51															2950.93		468.941															2710.68		1665.2
		1442.3		1880.39															200.534		1062.83															2162.68		2777.78
		3065.85		1921.27															2881.52		518.688															4820.91		3644.7
		3389.79		520.231															395.283		303.115															6260.51		1368.64
		6687.8		3318.06															301.572		1276.09															4795.84		146.158
		4776.56		266.093															2055.09		776.683															7008.27		959.091
		1765.08		1915.87															766.656		387.57															6048.02		2143.78
		2000.71		1015.39															2062.8		279.976															4613.44		2001.48
		2783.95		879.264															474.725		502.491															4191.54		2211.27
		8068.02		547.612															261.465		2579.17															752.002		4439.9
		2137.61		560.723															3243.63		429.605															6000.2		1916.26
		305.428		468.555															932.097		2570.3															2707.59		1860.72
		352.862		229.457															1750.04		1335.09															2028.86		1831.41
		6138.26		1568.41															279.59		260.694															1266.06		418.036
		784.01		2271.43															3769.65		271.106															5448.73		1208.6
		666.389		2407.18															228.3		301.958															7491.1		1387.54
		4837.11		2444.58															308.128		316.998															7051.08		320.854
		224.829		8376.91															247.968		469.326															5085.07		1732.69
		5506.2		1220.56															264.165		386.799															421.507		1654.4
		742.746		1082.5															2311.54		439.632															5610.32		2178.88
		3442.24		8652.65															452.358		1683.33															4028.8		509.819
		4338.09		363.66															2860.69		385.642															5348.08		3260.6
		373.687		5069.65															198.991		354.791															4928.12		1738.09
		2364.76		4284.48															2304.98		766.656															5551.32		1364.02
		329.338		2473.51															332.809		346.692															2085.94		3358.17
		1566.86		801.364															253.367		763.185															5449.51		2307.3
		2227.08		628.982															899.703		232.928															3154.16		1436.13
		5159.5		731.948															332.038		2048.92															7359.59		390.655
		1026.19		361.732															224.829		242.183															5590.27		1076.33
		2866.86		2729.19															161.584		1224.8															7055.7		2211.27
		688.757		2232.48															220.587		484.366															2668.64		2280.69
		1003.05		2203.56															404.924		2170.39															3269.09		1372.11
		911.658		2761.97															492.465		181.252															6429.42		2343.16
		396.054		5181.87															936.339		2806.7															4264.81		204.005
		3879.17		2738.06															416.493		162.355															2851.05		1984.51
		2110.62		387.185															971.818		544.141															6180.68		2092.11
		5955.47		660.219															278.048		872.708															6941.17		2738.06
		4521.65		860.753															1903.14		220.587															1114.51		2539.07
		2613.11		2660.16															896.618		258.766															1134.56		1443.84
		4852.15		1055.5															1942.48		1209.37															1284.57		1670.99
		3570.27		1797.09															750.845		1857.64															2289.94		1067.07
		1922.04		1505.93															230.228		937.11															4459.56		558.024
		3662.06		1110.65															166.212		432.305															5805.07		2323.49
		3341.97		571.907															2183.51		459.3															3014.18		2396.76
		2902.73		2964.04															2335.83		1061.67															667.932		2229.01
		622.812		1881.16															498.249		226.372															2773.92		2102.13
		3221.27		1687.57															787.866		1027.74															2564.91		470.869
		3911.95		3057.37															672.174		2985.64															2222.45		2449.98
		1479.32		1990.3															173.153		589.261															2031.56		3950.13
		4434.5		420.35															237.941		1696.83															1960.99		2923.94
		765.885		3579.91															253.752		158.884															2780.86		2422.22
		2058.94		1011.54															399.525		1432.66															3735.33		960.248
		1173.89		730.406															1146.9		319.312															1998.01		703.797
		2547.94		1991.84															757.015		936.339															4395.16		2265.65
		555.71		2276.44															1135.72		519.074															3871.07		1423.4
		4601.09		1595.79															1304.63		882.349															2144.17		1424.95
		3473.48		284.989															330.109		3270.63															5189.58		1645.15
		2061.26		936.724															178.552		2569.92															8138.97		2732.66
		2081.31		407.624															1188.55		2476.59															3076.27		2759.65
		838		2588.43															453.901		115.693															3335.8		1842.98
		5102.04		418.422															399.139		1367.87															3964.4		874.25
		6189.94		786.71															1421.09		606.229															5363.89		1496.29
		4153.36		2158.82															211.717		135.36															2566.06		5896.85
		1362.47		342.45															2299.97		166.983															4904.98		1041.62
		838.771		1786.68															468.555		2015.37															2197		1414.92
		2827.91		1355.92															3395.19		400.296															3703.32		1968.7
		647.493		5597.21															418.036		2948.23															3215.48		3412.93
		2157.28		2561.05															1138.03		253.752															382.557		853.04
		7395.45		2495.49															3308.81		2694.48															2413.35		1635.89
		2480.06		1454.64															2448.05		246.425															2745		1686.03
		2841.8		469.326															1192.79		357.104															2301.9		3045.8
		4022.24		6645															1975.26		2817.5															1766.24		2749.24
		7892.93		2148.03															2453.45		507.505															3915.81		1657.49
		1408.75		337.437															631.681		114.15															2177.33		1763.54
		3148.77		1650.93															780.925		637.466															5676.65		1390.62
		1471.22		1380.98															455.829		909.344															2613.49		3384.39
		4655.85		3057.37															1298.07		168.14															2424.14		503.263
		2768.14		214.031															1095.99		267.636															2502.43		3810.91
		1598.87		1798.63															2059.71		360.19															2031.95		686.057
		3563.72		2112.93															3767.72		1179.29															573.064		1059.74
		951.379		343.221															2783.56		619.341															971.046		593.889
		4513.17		586.176															4640.04		1051.26															492.465		2769.68
		1715.34		504.805															1515.19		217.502															4858.32		2257.16
		3097.86		738.504															1303.08		146.544															3302.25		3797.42
		3171.13		744.289															1233.28		2364.76															5410.56		1190.86
		2188.9		2561.05															1787.84		516.76															3636.99		2007.65
		1799.4		2298.43															1468.91		3878.01															975.288		709.196
		2481.22		502.106															1235.6		349.006															3343.52		804.835
		2223.61		1358.23															1348.59		189.35															4293.35		7834.7
		3570.27		2321.56															1528.68		2436.49															8617.17		448.502
		3999.88		384.485															2717.62		210.175															1277.63		2689.85
		362.118		286.532															1063.21		165.055															769.356		895.075
		2270.66		1459.65															4155.29		1336.25															4856.39		343.221
		328.953		1239.45															2651.67		406.467															4945.47		1790.54
		4768.85		1056.66															571.907		2839.1															4250.93		2126.43
		1890.42		763.185															170.839		1353.22															3864.13		2813.26
		608.929		1807.89															4768.08		3289.53															4755.35		255.681
		1899.67		2602.31															317.769		1498.99															2815.57		1852.62
		1548.35		1340.88															3502.4		264.936															3255.97		3225.89
		211.332		984.544															2308.45		163.898															4258.26		2286.09
		604.301		779.768															705.725		3464.61															1836.81		2449.6
		1311.57		2149.18															505.962		187.808															2132.99		688.371
		4822.45		1372.5															1912.78		115.693															3039.24		1162.71
		2960.57		1743.1															1545.27		754.316															4536.69		1765.47
		5991.72		463.156															640.166		948.294															1415.69		2301.51
		2465.8		1630.11															1379.06		352.091															3414.86		2812.1
		886.591		2412.96															239.484		4225.48															6121.68		4035.36
		1974.49		420.35															320.854		1368.64															5414.8		1264.13
		819.103		1352.06															1043.16		319.697															8101.18		3529.39
		915.514		1820.23															529.486		2958.26															8051.43		2874.19
		3997.56		998.427															955.235		4076.24															4255.94		1788.61
		2327.74		411.094															3044.26		1378.67															519.46		1526.37
		2854.91		225.986															2574.55		1032.36															3068.17		2763.9
		3399.82		2454.61															123.791		1390.62															4907.29		1893.12
		3346.6		743.903															1690.65		205.933															7368.85		2178.11
		2098.28		1423.4															3515.13		1159.24															3296.08		1911.63
		5498.1		1584.99															2501.27		353.634															739.661		2276.83
		2770.84		812.933															1607.74		759.715															3686.35		1368.64
		3529.01		237.555															7922.63		276.12															3128.33		379.472
		7923.4		2167.69															6457.57		2320.02															1572.26		1817.92
		2361.67		515.218															2270.66		369.831															2615.42		1314.27
		3778.52		1610.06															422.278		2222.45															4848.29		836.072
		4447.61		1635.89															1699.91		210.946															2743.07		2930.11
		4364.31		1303.47															1815.6		583.862															4407.5		1925.12
		885.048		3263.3															1081.73		424.977															2739.22		1218.24
		1141.11		1948.65															1825.24		151.557															528.715		1745.8
		1578.05		900.86															1335.48		3692.91															5147.16		1898.9
		1854.94		2335.83															484.366		2446.9															4862.94		210.175
		5356.95		2316.55															446.573		2159.59															2782.02		2152.65
		2230.94		356.333															3380.54		149.629															4959.74		2233.64
		821.417		1359															3232.84		190.893															949.45		1675.23
		3906.55		568.436															1218.24		3289.91															3847.16		3174.99
		3535.18		2406.79															1731.53		327.796															1990.3		2112.93
		7063.03		812.162															348.62		175.853															940.581		1448.09
		3608.45		459.3															2027.32		252.21															6005.22		594.274
		547.997		468.941															4106.31		212.874															4995.61		2014.98
		2574.55		664.847															6103.56		1858.41															4518.18		1298.84
		815.247		2352.8															1841.83		856.511															1856.48		1528.68
		486.294		2092.49															1812.13		442.717															5001.78		1762.38
		1475.47		735.419															1694.9		107.208															1293.44		2401.01
		4631.94		1291.52															986.858		537.585															2833.31		1467.75
		451.587		1110.26															1004.21		2647.05															661.376		873.093
		4272.53		463.542															2003.8		148.472															4088.58		1797.48
		755.087		424.206															1551.05		197.063															5090.09		2385.2
		947.137		288.846															1437.67		1909.31															1057.43		2302.67
		1089.05		2636.63															1368.26		3399.82															2841.8		1586.53
		4451.47		698.012															682.201		231.771															727.321		750.845
		267.636		516.76															2127.2		1839.13															2236.72		482.052
		292.702		271.492															1364.79		3019.58															2556.03		445.031
		4643.52		1610.83															2193.53		1085.58															4354.28		1028.51
		1046.63		242.183															1846.84		1367.49															4559.44		1930.14
		3334.65		2182.73															1842.21		143.844															981.073		1936.31
		556.096		1425.72															1921.65		2653.6															1188.16		1621.62
		2980.24		632.453															2343.93		250.282															1770.48		1246.78
		730.791		448.116															1987.21		114.536															399.911		425.363
		975.288		533.343															639.009		203.233															7019.84		519.46
		5807.38		773.212															666.775		706.11															4951.64		1352.45
		5775.37		2539.07															6051.11		4236.66															573.45		862.295
		6003.29		3109.43															740.818		1232.9															1102.55		396.054
		1639.36		269.564															3581.46		376.772															4428.33		215.959
		5805.45		2457.31															4486.56		198.606															5184.19		1057.05
		2532.12		3723.37															5240.87		260.694															2523.64		764.728
		6179.91		505.962															414.565		1417.23															4025.33		379.086
		2846.42		1850.7															5005.25		273.806															1415.31		1212.84
		5916.9		276.505															1842.98		230.614															887.748		1311.57
		2416.05		646.336															222.901		1769.33															3298.39		591.575
		3606.14		986.086															334.352		130.347															2544.47		679.887
		5107.44		613.171															213.26		2422.99															3149.15		1820.23
		704.953		1168.49															240.255		482.438															5263.24		461.999
		7547.4		3386.71															966.033		219.43															1798.25		421.507
		1136.1		6546.66															639.78		775.912															1282.64		1143.04
		3921.98		2451.53															872.322		257.223															1048.95		227.914
		5342.68		404.153															1586.92		2785.11															630.139		1358.23
		3961.31		1249.87															800.978		178.552															1773.95		758.172
		4633.87		740.818															260.308		1273.78															356.719		478.582
		674.488		2909.28															372.144		1985.29															3240.93		459.3
		1098.31		1694.51															310.056		437.318															1471.22		1496.29
		5357.72		895.075															2218.6		292.317															6856.71		484.752
		1453.1		2377.48															234.856		1350.13															6787.68		898.16
		3439.16		613.942															429.991		1285.73															5093.56		1079.41
		1210.14		2383.65															3582.61		1503.62															5207.71		1225.96
		2929.72		755.473															619.341		1790.15															6527.76		1923.2
		1770.87		2013.82															1638.98		327.024															5060.39		503.263
		7329.51		963.719															212.103		1689.5															2611.95		1022.34
		5387.42		3684.42															931.711		844.556															453.515		1478.94
		3582.61		760.872															191.278		404.924															8322.54		595.046
		2227.08		421.121															163.898		191.278															1844.14		2485.85
		2960.96		888.519															2440.34		1463.51															6559.38		515.603
		5438.32		2170.01															1572.26		2402.55															1085.58		1342.03
		1060.13		2192.37															334.737		1323.52															903.945		1467.37
		4164.93		1215.93															2872.65		816.79															1206.67		2380.57
		741.589		6876															448.116		1829.1															399.525		2197.39
		3889.2		3311.51															940.966		750.459															8711.65		2843.72
		1672.14		2205.87															5192.67		497.092															4624.62		2853.75
		3755.77		4726.81															1407.59		970.661															1023.11		1196.26
		2027.32		2960.57															202.076		4237.05															3804.36		1198.19
		1874.61		3142.21															171.996		3922.36															1979.5		273.42
		2583.8		1051.65															2567.6		829.516															2151.11		608.929
		6073.09		720.765															3335.03		160.041															5579.47		611.242
		5715.21		1583.06															6250.48		349.777															5420.2		284.218
		522.159		1930.91															168.526		1602.73															5904.18		2252.53
		2508.22		3241.71															603.144		1320.44															1991.45		1361.7
		613.556		389.884															2482.76		2369.38															6742.95		779.382
		4893.8		721.536															279.205		729.249															3566.03		2061.64
		3399.05		448.116															5044.97		293.474															1749.66		1813.67
		5358.49		5617.65															1524.83		1697.6															3977.51		574.606
		6358.85		1199.35															3140.28		387.57															908.187		1241.77
		3194.27		2738.44															925.926		397.982															404.538		964.105
		3193.5		3326.93															2553.34		238.712															6212.69		254.524
		1061.29		782.082															410.709		3355.86															1625.48		1020.41
		3507.8		2422.22															1556.07		1666.74															2232.1		288.46
		1503.62		364.817															661.762		297.716															7692.4		2199.7
		578.849		1354.37															2140.31		211.717															4756.89		3804.36
		2367.84		2899.64															1168.11		596.974															6696.29		1973.33
		4110.56		428.448															5998.66		1640.91															7709.37		1119.9
		4126.75		2743.84															5631.91		3001.07															1912.78		2052.77
		5177.24		1952.51															704.182		305.043															4540.16		3297.62
		964.105		3653.19															2185.82		205.933															2671.34		4139.1
		3699.46		597.359															4949.71		4935.83															1265.68		439.632
		3756.15		866.923															3974.81		3220.88															1438.44		250.282
		4322.66		1704.15															217.888		2357.04															3487.36		512.132
		2974.07		3102.49															2941.29		327.024															1466.6		933.253
		1049.33		472.411															2499.34		356.333															1349.36		1953.28
		664.461		361.732															5481.52		149.629															1008.84		567.279
		449.658		4119.81															1241		203.233															689.913		327.796
		6926.52		1670.6															193.978		158.499															1707.24		2444.2
		6606.43		5969.74															568.822		230.228															7080.77		811.391
		4169.56		962.177															3781.61		505.577															4202.34		1491.66
		229.843		2925.86															490.537		806.763															8202.6		306.971
		5108.98		2595.76															5877.57		246.425															4315.72		2665.17
		3095.55		235.627															1780.12		1307.33															413.408		377.929
		508.662		2041.2															1957.9		4547.88															2516.31		3826.72
		6535.47		1434.59															3922.36		1006.91															5725.63		1930.52
		253.752		2316.16															537.199		546.069															3361.64		3099.4
		1338.95		763.957															3822.87		1448.47															4330.37		204.776
		315.455		3419.49															2206.64		1741.17															2048.14		2659
		363.275		5967.81															1660.96		3121.77															4594.54		1738.47
		2210.89		7370.39															1747.73		1642.45															7729.04		279.976
		1806.73		1487.42															4913.85		215.959															4023.02		1498.22
		1832.96		2942.83															2166.15		2957.1															2097.89		1274.16
		1782.05		269.178															1779.74		2812.1															3790.47		2077.45
		1879.23		2558.73															1590		1724.2															870.779		1428.03
		6746.03		367.902															1256.04		214.417															1225.18		2743.07
		734.262		2973.3															5375.85		263.008															3155.32		402.61
		5132.89		290.388															3196.2		176.624															4764.61		2742.68
		7460.24		3303.41															5847.49		211.717															2764.28		1714.18
		3027.29		806.763															949.065		3862.59															6197.27		623.197
		5069.65		4821.68															4732.6		141.531															4914.23		257.223
		863.067		758.943															660.605		880.421															5764.96		2949
		712.666		1997.24															862.295		311.213															6785.37		2845.27
		5493.08		2195.84															2958.64		1559.54															3767.72		1073.63
		1401.04		2249.45															5498.1		197.834															404.538		1431.12
		233.313		4102.46															3191.96		4321.12															4584.51		1603.5
		3028.06		2901.18															2094.04		211.332															2947.85		389.113
		373.301		2693.32															2997.98		128.419															5490.77		2292.64
		3171.52		3290.68															205.162		212.489															7360.36		204.39
		2377.48		1843.37															2638.56		207.09															2693.32		1091.75
		1052.42		5925.77															968.733		2315.39															503.648		3883.03
		3740.73		7829.69															1706.08		258.766															3842.54		312.37
		2933.58		1814.83															232.156		149.243															5584.1		246.425
		1433.43		5150.25															2843.72		930.168															5545.53		3257.9
		1754.67		4990.98															2423.76		249.896															2862.23		2103.68
		3735.71		1829.48															275.348		136.517															8287.06		2181.58
		3759.24		3562.56															1395.25		289.617															5877.57		2555.26
		1928.6		2310.77															1798.63		192.435															4052.32		1645.15
		4577.95		5883.35															1863.81		788.252															4932.36		1799.02
		451.587		3284.13															1483.57		937.496															2055.47		3345.44
		919.37		6885.64															3960.54		2164.99															1610.06		598.902
		1045.09		5075.05															1347.82		2769.3															2686.77		458.914
		3769.65		415.336															2796.68		197.834															4148.35		1955.59
		1269.15		272.649															1977.96		277.277															3671.31		359.418
		3651.64		616.641															4136.4		1554.91															3423.34		537.585
		2374.78		1800.18															2307.3		2205.1															5947.37		2220.53
		1596.94		3371.67															2934.74		112.222															3794.72		4206.2
		758.943		3839.84															1353.99		222.901															3135.27		3313.82
		2537.52		348.62															1517.12		210.175															2269.89		2257.16
		592.346		4205.81															1645.53		173.539															4181.13		1699.14
		2401.39		2071.28															4051.17		725.392															5741.44		893.532
		2228.62		8528.47															563.809		2338.53															1250.64		4107.09
		595.817		898.546															268.792		1971.79															4473.45		342.836
		1173.51		3146.45															215.959		555.71															665.232		924.384
		7904.89		962.562															2918.92		2235.95															1716.11		2920.85
		1111.81		1541.8															1614.3		1385.23															2174.25		1426.49
		3805.9		4704.06															8723.61		2775.85															4737.61		970.275
		383.328		1900.83															5895.31		1145.74															3735.33		211.332
		2820.97		502.491															568.051		300.415															5592.58		204.776
		2707.59		6507.71															2277.22		2122.19															5850.57		3871.46
		904.33		2677.9															3973.66		3854.11															6829.72		488.223
		588.875		1616.22															526.401		332.038															3487.75		300.801
		871.936		1582.67															430.762		200.919															527.173		2615.42
		1303.86		3811.3															3036.93		1420.7															636.309		502.491
		1845.3		2637.41															212.874		249.125															5968.19		1601.57
		1836.81		3914.65															6551.67		313.141															8819.63		2428.39
		1876.15		2254.46															4530.14		306.971															6966.62		358.647
		384.871		2483.15															396.44		242.569															628.211		2037.73
		1551.05		1533.31															1308.87		161.198															7944.99		2876.5
		1464.67		1813.67															2216.67		193.592															3884.19		1226.73
		3749.6		1007.68															1051.26		1811.75															3466.92		864.995
		593.889		438.089															3296.47		168.14															2059.71		312.756
		256.452		343.993															4174.19		505.962															5463.77		1072.09
		547.226		935.182															1104.48		136.903															3346.22		342.45
		1075.94		6752.2															6863.65		382.557															8076.11		475.882
		2388.67		743.132															478.967		1568.79															3489.29		3510.88
		1334.32		654.82															1463.13		232.156															1588.07		2551.41
		977.988		4685.94															1003.83		185.879															2283.39		369.445
		580.391		2068.97															3953.99		752.773															4999.46		718.065
		1493.21		3814.77															3933.16		544.912															1680.24		234.47
		487.837		283.447															4353.13		1153.84															5073.89		256.066
		1653.63		1174.66															5730.25		1745.8															2708.36		1277.63
		504.034		204.39															464.699		167.369															2620.82		2434.56
		2013.44		435.39															1003.05		391.041															1814.44		1362.47
		521.388		1025.42															2730.34		462.77															448.887		2239.81
		3244.02		232.156															3072.02		328.181															5200.77		347.463
		2858.38		368.674															433.462		188.193															1428.03		2062.41
		448.502		363.66															2261.4		186.651															3116.76		1635.12
		3481.19		2401.01															1425.33		1548.35															3568.34		3488.9
		653.663		1468.52															4066.21		1189.7															1549.12		1591.54
		444.645		315.841															4576.41		174.696															2979.86		1730.76
		2456.15		4374.72															1047.4		205.162															553.396		3310.74
		292.702		214.803															4111.71		188.965															6761.46		2209.34
		1508.25		1644.76															1704.54		212.874															2471.97		437.704
		2719.55		405.695															2218.6		159.656															5746.06		2111.39
		735.034		3022.66															4282.17		2097.89															3112.52		1316.58
		1100.24		915.514															474.34		4277.54															464.313		2871.49
		1863.42		976.06															737.733		240.255															458.528		1432.27
		475.497		3013.02															2679.44		1830.64															477.425		1365.56
		561.109		700.326															7633.78		128.419															3357.4		1322.37
		2916.61		3632.75															1841.44		592.346															1296.91		2798.99
		412.251		4667.81															5145.62		1338.95															2696.41		6595.63
		564.58		647.107															2144.17		593.117															1818.69		7268.19
		1445.39		3248.26															2628.92		3496.61															599.673		1615.07
		3661.28		485.523															3593.03		1134.17															6800.8		2068.58
		436.161		253.752															2424.14		1107.18															1968.7		3533.64
		196.292		4058.88															1024.27		3555.23															414.179		2181.58
		229.071		1383.68															2122.19		2211.66															1347.43		1293.06
		1296.53		3475.79															2019.22		2499.73															1966.77		2097.51
		220.202		2996.82															1911.63		3906.55															718.837		1908.54
		432.305		2681.37															3000.68		604.301															4751.49		1404.12
		239.098		786.324															1771.64		1171.97															1543.34		2367.84
		352.477		247.968															3045.03		3242.09															1500.53		904.33
		695.312		497.864															4299.14		382.942															1817.53		3181.16
		269.949		410.323															1017.71		657.905															4737.61		1431.89
		838.771		547.612															188.193		287.303															5829.36		1733.85
		401.453		269.949															752.002		973.36															2475.44		3478.49
		241.412		298.487															365.203		2048.53															4367.4		1625.87
		1273.39		613.942															648.264		2264.88															1368.64		2068.2
		1591.54		342.45															2027.7		145.387															4242.83		2643.57
		581.934		500.563															5956.62		1041.62															4576.8		2759.27
		1140.34		256.452															245.654		2685.61															5930.79		566.508
		5775.37		4355.83															1173.12		295.016															929.783		3409.07
		2529.04		704.953															349.392		833.758															6990.92		3090.92
		746.603		5953.93															494.393		1681.78															338.594		3045.41
		2195.84		2944.76															700.326		3086.68															576.92		544.912
		4914.23		3966.71															2991.04		702.64															3794.33		599.288
		480.51		1960.6															376.001		3375.52															2490.48		1967.16
		1102.94		1099.08															2306.91		427.291															1359		679.887
		3338.5		1665.59															968.347		984.93															7672.35		1272.62
		3406.76		3301.09															202.848		2852.98															2919.31		2328.12
		3266.77		1370.57															987.243		859.596															6722.51		1502.46
		1648.62		443.874															3600.35		1524.44															5224.68		1016.94
		2940.91		564.965															1502.85		426.52															3488.13		1008.45
		956.392		416.108															3180.78		235.627															594.66		258.38
		1953.28		4555.2															1561.46		1356.69															4983.65		681.815
		4252.86		664.847															338.979		2588.04															505.962		524.473
		2159.59		3201.99															1983.36		3143.75															8695.07		1278.79
		503.648		1409.14															1744.64		2262.56															5400.14		568.051
		328.181		607															234.085		2008.81															1895.04		347.849
		4176.89		2172.71															263.393		1046.63															913.2		2277.22
		3116.37		2979.47															279.205		2882.29															4016.85		927.469
		1433.05		532.957															357.49		2421.45															1520.97		1655.56
		398.368		5450.28															599.288		280.362															642.479		566.508
		3767.34		1563.01															502.106		2684.84															4449.54		1751.97
		1907.77		4677.06															1449.63		552.625															7120.11		2662.09
		1331.24		1838.74															581.548		1831.8															3056.98		802.907
		5671.64		1031.98															797.893		258.766															3043.49		732.72
		3785.46		1595.4															3526.31		246.04															655.977		360.961
		6267.45		1003.05															3484.66		264.55															342.836		2080.54
		5454.52		2742.3															2933.19		662.918															1344.73		1003.44
		2569.92		408.78															2614.65		531.415															4376.27		3024.97
		1402.58		3134.11															1737.7		941.738															2363.6		472.411
		3425.27		1178.91															4238.59		416.493															1220.56		1124.53
		454.672		8006.31															726.164		2244.44															2284.54		2348.17
		1881.16		1236.75															426.52		1188.16															3498.16		836.843
		2303.82		517.917															1070.54		194.749															2071.28		3601.51
		4211.98		224.829															3593.03		207.475															5642.33		517.917
		8518.83		2886.53															277.662		193.207															3487.36		2648.97
		1541.8		2135.68															4811.65		1164.25															1210.53		224.058
		6139.03		6876.38															3412.55		2744.61															860.753		625.897
		4381.28		1659.8															1863.04		1210.14															2161.52		311.213
		6082.73		831.058															199.763		163.898															2208.96		500.949
		3048.11		2239.04															244.111		617.413															3018.42		2758.5
		6370.42		4298.75															209.404		873.865															2132.99		4274.45
		3906.94		1823.32															4112.87		1363.24															2322.72		1446.54
		2421.06		7568.61															332.423		3158.02															2111		279.976
		3063.93		5091.24															1676.39		2865.32															2791.28		722.307
		3607.68		2429.93															222.515		701.868															2179.65		1984.9
		2886.53		981.844															336.28		193.207															1622.4		2977.93
		3498.54		485.138															1366.33		3965.56															2325.81		470.098
		7979.7		1133.02															611.242		925.541															2458.08		894.689
		741.975		4319.57															829.516		2652.06															1621.24		1687.95
		2378.25		1854.94															2131.44		1329.31															761.643		1894.27
		4066.59		2485.85															219.816		2805.93															1150.37		2573.77
		1202.82		1318.12															2566.83		1108.72															1517.5		588.49
		295.016		2456.15															2033.49		334.737															477.039		758.558
		3161.11		2270.27															458.914		902.402															4184.6		1560.69
		2806.32		2287.63															3016.88		692.999															2217.44		3183.86
		1599.26		273.806															588.875		714.209															4339.24		2986.41
		5675.11		902.402															1883.86		281.904															618.184		244.111
		4202.73		2269.89															774.369		2212.43															2166.54		3070.09
		596.974		779.768															601.216		853.04															440.789		697.241
		344.764		534.114															376.001		260.694															4044.61		2231.32
		4478.85		2679.05															1053.96		2102.13															373.301		547.997
		2209.34		3510.11															1478.55		3592.64															315.069		627.825
		2536.37		3437.61															433.462		2334.29															2380.57		918.985
		1740.4		7061.88															1045.09		1898.9															3286.44		3971.34
		746.217		553.782															2164.22		548.768															3885.34		1461.97
		3582.23		754.701															505.577		3175.38															5479.97		2424.92
		495.936		2918.15															3287.6		2525.95															374.458		1067.46
		2355.5		2827.14															345.921		283.061															1959.45		297.33
		3912.72		1947.11															406.081		222.515															768.584		2304.21
		711.895		2417.2															3260.99		1814.06															238.712		2040.05
		7923.78		4820.14															2273.74		767.427															2727.64		2209.34
		1599.64		3097.48															2222.84		374.844															5260.54		2118.33
		2157.28		3516.67															2270.27		390.655															1510.94		1748.89
		2999.52		5001.39															858.825		2449.21															2597.68		1492.82
		5247.81		706.11															2134.53		195.906															1882.32		2973.3
		1462.35		3371.67															364.432		644.408															571.907		523.702
		1117.98		251.053															1774.34		1831.8															2018.06		1434.2
		6317.59		2603.08															383.328		3341.2															3803.2		262.237
		2168.47		5234.7															903.945		1048.95															725.778		986.086
		657.52		1433.05															1328.54		2756.95															1725.75		343.221
		3796.64		881.577															1137.64		127.647															7296.35		1208.22
		434.233		5947.37															234.856		962.948															3589.17		2013.05
		2293.41		5858.67															451.201		1262.21															1140.34		352.091
		1524.06		524.473															494.779		2409.49															360.19		2358.2
		5694.77		310.442															315.069		197.449															5715.98		451.201
		3434.14		333.966															239.098		616.256															514.832		629.753
		985.701		3468.46															2638.56		1066.69															2945.92		1506.7
		2891.93		377.929															280.747		4128.68															3787.39		1671.76
		573.835		1105.25															2937.43		644.022															2303.82		543.369
		316.998		1880.39															2052.77		1240.22															1568.02		404.153
		297.716		3806.29															300.801		214.803															962.562		2741.53
		1168.11		4254.4															2820.59		145.001															3246.72		2289.94
		8009.01		5408.63															323.554		1544.5															1480.48		1279.95
		269.178		3444.17															2384.81		2355.89															4257.49		675.645
		3523.22		5009.49															2674.81		446.959															5573.68		1110.26
		4420.61		301.186															306.971		709.581															795.194		3001.07
		3910.8		300.029															905.102		2665.17															368.288		6609.13
		2442.27		3417.94															2153.04		1139.19															483.209		1315.81
		432.305		1257.58															556.481		1912.01															3814.38		1686.03
		6818.53		1598.87															326.253		284.989															628.596		460.842
		3126.01		3547.52															215.188		1247.17															1716.49		233.699
		6685.1		4962.06															211.332		1239.45															1914.71		809.848
		3286.83		2622.36															357.104		1474.69															618.955		655.591
		4014.15		4999.46															590.803		1782.05															2477.75		2117.95
		696.855		2747.31															231.771		1637.05															2286.09		3095.55
		976.445		587.718															331.266		693.77															5643.87		2644.73
		3055.05		587.333															1604.27		379.857															689.913		305.043
		2922.78		4294.12															296.559		198.22															3070.48		1332.01
		3101.72		4288.72															448.116		515.603															843.785		3347.37
		3628.12		1130.7															1246.01		1367.49															441.174		2067.81
		2121.42		5516.99															743.132		2373.63															1578.82		203.233
		2026.55		4723.73															1122.6		1293.83															346.692		2053.54
		445.802		977.988															3800.12		525.244															1171.97		740.047
		4377.04		588.49															453.129		1776.27															1123.76		286.532
		5384.72		657.905															2855.29		425.363															2136.46		857.282
		1283.42		2368.61															1034.29		243.34															1930.14		1301.93
		692.227		1579.59															1753.9		286.532															1953.28		298.873
		5936.57		980.687															542.598		779.382															4184.99		2633.55
		1721.51		3233.22															1986.44		3848.32															787.095		730.406
		2786.26		5573.68															1039.31		220.202															2926.25		898.931
		1750.43		3245.95															473.568		391.427															2299.2		3011.09
		5287.92		283.832															249.896		4076.62															3375.91		537.199
		996.884		3335.03															310.442		258.38															2493.95		1940.16
		1384.07		8412.39															266.093		1509.02															2215.51		775.912
		5763.03		1530.23															399.525		2192.37															1999.55		4230.88
		564.965		1345.89															244.111		460.842															328.181		671.788
		2990.27		3099.79															387.185		1564.93															1495.9		896.232
		3674.4		5536.66															204.005		197.449															3628.12		677.573
		7159.06		2189.29															332.038		348.235															5265.17		1274.55
		8356.09		2117.56															414.179		3303.41															725.007		2259.86
		4794.3		2483.15															206.318		1606.58															632.067		397.597
		2198.55		316.998															1900.83		200.148															955.235		2118.72
		2884.22		880.421															215.188		521.774															4156.45		1572.65
		393.74		2965.59															197.063		1385.61															1911.24		2750.4
		4330.76		2936.28															365.203		2931.26															2960.96		1239.07
		1979.11		1241.38															352.091		4883.38															2573.39		2119.1
		5724.85		448.502															869.237		741.975															4655.08		1976.8
		2722.25		2099.82															1438.06		2156.12															384.485		2018.84
		6290.21		3261.76															612.399		2870.72															1050.87		1813.67
		2874.19		411.48															633.61		143.459															750.459		2813.26
		5011.03		3730.7															360.575		431.533															1438.44		1683.71
		5164.13		2669.41															735.805		1096.77															4006.05		548.768
		3217.41		2234.8															329.338		4495.43															1028.51		2478.14
		8530.01		2421.45															231		495.55															245.268		2394.07
		2419.13		3557.55															195.135		885.434															2830.23		1027.35
		5601.84		1092.52															212.103		1375.97															3808.99		2759.27
		3114.83		788.252															982.616		1218.24															1588.46		1472.38
		3474.63		1533.31															482.438		1030.43															2340.85		1376.36
		4574.48		910.501															372.144		231.385															1905.46		2368.23
		1177.75		1082.88															202.848		1659.42															2125.27		408.009
		8829.27		5579.08															219.816		460.842															265.322		369.445
		689.142		1493.98															1348.59		3091.31															4665.88		589.647
		3628.12		5776.92															294.63		1561.08															1113.35		507.505
		4835.95		252.21															445.802		153.1															1969.09		228.3
		1163.1		379.857															458.914		268.792															2137.23		2930.11
		306.971		5102.81															780.925		2734.2															7953.86		329.724
		4219.31		2557.19															367.131		2325.81															3050.43		1594.24
		4397.48		390.27															312.756		1596.94															2654.37		2466.18
		1219.79		1038.92															740.433		3697.53															2138.77		188.193
		499.792		4794.69															1939.01		161.97															4766.92		1422.63
		1971.79		463.156															257.609		858.053															3916.58		559.566
		276.12		257.994															457.371		1441.91															1963.3		1999.55
		1617		2981.4															659.448		4068.52															823.346		2178.88
		304.657		1627.41															326.639		1842.21															5292.55		704.182
		1650.93		885.048															531.415		243.726															1598.49		1341.26
		249.125		686.828															239.484		782.082															1718.81		3334.26
		8838.53		1098.69															269.949		2106.38															1306.17		1895.82
		6554.76		418.036															509.819		2662.86															747.76		326.639
		2628.15		1582.67															1106.41		1483.57															2002.25		414.951
		958.706		2297.66															315.841		137.289															1942.48		1952.12
		5938.5		4787.36															242.954		1493.98															1405.28		674.102
		6004.44		1171.19															389.884		802.521															3245.56		912.043
		1138.03		2392.52															964.49		2036.58															330.881		422.664
		5076.2		2035.42															258.766		627.825															3132.18		986.858
		598.131		5359.27															600.059		2158.82															4617.29		462.77
		3556.78		311.599															359.804		1682.56															3397.89		1173.12
		674.873		1942.86															472.026		2091.72															3592.26		2276.83
		2381.34		325.867															615.485		473.954															1396.41		443.874
		2277.22		1692.2															910.886		1232.9															290.388		1775.11
		4308.78		1770.1															295.402		990.714															2785.88		814.476
		7702.81		475.111															817.561		2586.5															2642.03		195.135
		2100.59		421.507															354.019		2053.54															323.168		2172.71
		2500.12		2962.89															255.295		3598.04															848.412		202.848
		4213.52		588.104															1834.88		276.12															405.31		2503.2
		2907.74		4119.04															328.953		1217.09															1333.16		2259.09
		1171.58		1967.16															1908.54		1652.09															4362		1010
		970.275		441.946															704.182		1403.74															1857.64		1687.57
		2355.89		2105.99															4167.25		507.119															826.045		1299.23
		4163.01		2416.82															259.923		1036.99															4046.54		244.111
		2828.68		1857.64															408.78		453.901															5370.06		2106.76
		1359.39		1453.48															669.86		1545.65															1119.9		2290.33
		4776.95		956.778															268.407		387.185															4911.15		4025.33
		733.491		259.923															428.063		961.02															6793.47		1131.09
		694.927		300.801															259.151		837.229															248.353		947.522
		2751.17		627.825															2752.71		1418.39															435.39		1998.01
		2848.35		2326.58															1529.46		1045.47															785.938		1626.25
		3684.42		267.636															3559.86		1807.5															2423.37		1347.82
		370.602		1522.9															3321.53		4019.93															1675.23		1739.63
		793.265		364.817															3300.32		217.116															1467.75		1018.48
		350.934		650.192															497.478		1601.57															3223.97		641.708
		2394.45		396.44															446.188		695.312															2046.22		2016.52
		419.964		1406.05															1439.22		470.098															2555.26		1686.41
		4406.73		765.499															359.418		189.35															1608.9		1655.56
		244.497		559.566															1768.17		3428.36															975.674		411.866
		373.301		3433.76															613.556		733.105															3114.83		1720.73
		3167.66		467.784															3847.93		3489.29															1453.87		972.975
		3721.06		776.297															360.961		2059.71															4046.54		186.265
		447.345		1125.69															3155.71		490.537															3049.27		1342.03
		3001.84		357.49															242.569		2282.23															677.187		3037.32
		382.557		332.423															461.999		3714.5															482.052		262.237
		1682.56		537.971															7949.24		697.241															1069		1114.51
		1222.1		2500.89															212.103		265.322															1294.6		1245.62
		4853.69		316.226															1433.82		831.058															4939.69		333.58
		981.459		442.331															7171.78		5363.51															698.012		624.74
		344.764		745.832															3126.01		1193.18															465.084		2466.18
		2630.08		1989.14															2331.59		1693.35															938.652		1785.91
		1423.4		374.073															618.57		613.942															866.152		497.092
		552.239		295.016															816.018		2311.15															3123.7		1697.21
		1947.49		426.906															971.432		2493.18															1324.29		927.855
		1293.06		377.543															3969.8		1065.91															887.362		1107.56
		2638.95		371.373															2228.62		602.758															1786.29		1718.42
		647.107		1114.89															230.614		3416.79															2675.2		278.819
		1562.62		332.038															2171.16		2123.34															5083.15		1018.48
		1486.26		1183.15															274.963		1855.32															2443.81		1252.95
		1474.31		352.477															556.481		7594.06															3925.84		1225.57
		1581.13		2285.7															1660.96		2332.75															1364.02		2734.2
		1264.13		320.468															1967.55		425.363															4591.84		3783.15
		1972.94		449.658															283.061		603.144															2118.72		914.357
		4290.65		514.061															843.785		1484.72															1818.3		1391.4
		3935.86		1248.32															1123.76		4023.02															2418.36		785.553
		3490.83		499.021															3690.59		3229.75															679.887		931.325
		1074.01		1937.46															4161.46		4975.94															565.737		1737.7
		1404.51		939.424															2522.1		640.551															4461.49		2096.74
		2130.67		295.016															1368.26		1563.78															576.92		2134.14
		3304.57		1462.35															2997.98		5837.46															3422.96		1276.09
		375.615		983.001															1605.81		1901.99															2705.28		3048.11
		3933.93		673.716															809.462		616.641															880.035		490.922
		2737.29		2639.72															3292.22		2019.61															1181.61		2116.79
		2249.45		626.668															4252.47		606.229															2868.79		979.916
		583.862		1916.26															3458.44		4913.46															5535.5		2393.29
		3311.12		394.512															1218.24		4479.23															1162.33		1838.74
		861.524		654.82															2819.04		3662.83															4617.68		166.597
		4869.5		310.442															524.087		1696.44															2063.96		4596.85
		509.819		977.988															735.034		1374.43															3094.01		324.325
		459.685		1883.47															570.75		2229.4															661.376		525.63
		5802.75		526.787															2450.37		2125.66															368.288		553.782
		3548.29		534.885															672.945		6068.46															859.982		1605.04
		1482.79		3482.35															2356.27		3277.57															380.243		4629.63
		2227.85		1074.01															1356.69		5576.77															3289.14		181.252
		411.866		1536.78															2218.6		473.183															3158.41		3484.66
		3223.97		232.156															3838.68		8608.68															3658.97		274.963
		4744.17		298.873															1124.92		6534.32															2449.98		902.016
		1865.35		563.037															1940.55		4147.19															1410.29		1698.75
		4589.52		2464.64															949.836		1244.47															3568.73		480.51
		923.227		675.645															1824.47		3364.34															4237.82		253.367
		5911.12		741.204															6525.45		2062.03															3649.33		1084.04
		2640.11		1200.12															382.942		4911.54															5198.07		547.612
		229.071		215.574															2686.38		4203.88															1202.82		2404.09
		6349.98		391.041															715.751		350.163															461.228		1190.86
		1848.38		1326.99															3789.32		2390.21															379.857		1368.26
		1847.61		2300.74															278.819		5760.33															2732.66		1691.43
		5557.49		342.45															7139.77		1267.99															438.861		334.737
		1497.45		1185.08															6469.53		5265.94															4562.14		928.24
		3765.41		1192.4															1611.21		482.052															2962.12		2868.41
		4724.5		616.256															6783.83		1880.39															788.638		3002.99
		720.379		378.7															5089.7		4176.12															807.149		1747.73
		770.898		2028.48															2596.53		4662.8															2128.74		1811.75
		1379.44		263.008															557.638		1395.25															3437.23		4661.64
		655.206		454.672															4870.27		5397.44															2491.25		956.392
		5252.83		1228.65															1024.27		2718.39															2213.97		1574.58
		3363.57		1031.98															494.779		5117.47															5395.9		2549.86
		4152.98		496.707															1555.68		1106.41															2159.59		662.533
		414.179		1445															3117.53		1303.47															1001.51		602.758
		370.602		243.726															4169.18		2833.31															704.182		1232.9
		712.666		2109.46															2128.74		3400.59															2307.3		812.548
		359.804		2783.56															228.3		5914.2															2574.55		2223.23
		4393.62		364.046															315.069		5082.38															801.75		2664.4
		2047.76		298.101															7543.16		2028.48															5648.5		1294.6
		747.76		460.071															1883.86		721.536															3497.77		313.527
		3834.05		215.188															1134.94		4474.6															1626.64		281.904
		784.01		342.836															292.317		2677.51															3622.72		344.378
		531.415		332.809															5137.91		2956.33															6829.72		340.907
		4134.85		965.647															3385.55		4564.46															669.474		708.039
		736.576		2380.57															1920.88		3409.85															2257.55		2371.7
		2496.65		2224.77															312.37		4415.99															4652.77		382.557
		505.962		955.235															6884.09		3424.5															3697.15		1557.99
		4241.68		311.213															8518.06		4006.05															3154.94		2219.37
		422.278		351.32															6601.8		6385.85															1881.16		2589.59
		2284.54		409.166															898.16		2159.21															5577.15		2427.62
		991.1		2166.54															1275.7		2915.07															957.935		1414.92
		779.382		4233.96															408.009		7881.36															2566.83		593.117
		2724.18		422.664															836.843		2116.4															1981.43		313.527
		4378.19		911.272															3077.81		607.386															6902.99		5155.65
		6032.6		1382.14															2063.57		1223.26															776.297		2203.94
		471.254		1863.42															500.178		5250.9															1605.81		2130.67
		202.462		1173.51															1384.07		2599.23															3449.18		381.786
		2636.63		374.073															2058.56		3613.08															3955.53		1505.16
		6796.94		1415.69															386.413		4052.71															4200.41		590.418
		4282.55		942.123															4451.08		3057.37															2040.82		1528.68
		3712.96		1299.23															2035.03		4367.4															4026.87		2996.44
		1185.46		2039.66															294.63		3831.35															4165.32		3297.24
		4732.21		2303.82															2477.36		1528.68															4290.27		1132.63
		2215.51		242.569															337.051		1550.67															3569.5		2642.42
		4833.25		2404.86															1156.15		2071.67															3200.44		1460.81
		2230.55		2640.49															349.777		3545.21															4014.92		4694.42
		5927.7		3741.11															2124.12		3375.14															5053.84		1151.91
		3893.44		3730.31															2781.64		5702.87															3927.38		1206.67
		1892.73		4273.3															4949.33		842.628															1565.71		1907
		2956.72		4486.94															1641.29		4428.71															5407.47		1429.19
		796.351		3842.92															2948.62		607															6453.33		1929.37
		808.306		1237.53															3947.05		4332.3															1338.56		3451.49
		1913.17		1342.03															539.899		2411.42															2174.25		1328.54
		4572.94		2574.16															765.114		3810.14															4677.84		298.487
		3169.2		912.043															1857.64		895.846															1492.43		1563.78
		1028.51		757.786															183.18		3406.76															5264.78		2955.17
		4604.56		374.458															343.221		1870.36															3197.74		636.309
		692.613		2266.8															1146.51		4282.55															659.448		1219.01
		2388.67		502.491															313.527		4291.04															4764.22		2342.78
		2599.23		2640.49															300.415		4469.59															7338.77		497.864
		1393.71		3846.01															225.215		1091.37															2957.1		1427.26
		3014.18		402.996															1604.66		4359.3															6248.94		1126.46
		1258.35		2589.97															617.027		4048.86															386.413		2416.43
		2432.63		946.751															261.851		1359															5877.57		547.612
		6727.91		3809.37															263.393		3220.5															2846.42		1966.39
		2130.29		1212.84															497.478		2011.12															5194.98		290.003
		2531.35		1391.01															416.108		1812.9															968.733		279.976
		875.793		3131.03															158.884		2057.01															2672.88		2127.59
		1662.5		898.16															256.066		5753.78															853.811		411.48
		6361.55		1163.48															7480.3		852.654															1518.66		1033.52
		2855.29		2625.45															249.896		1144.2															613.942		2594.6
		3187.72		2132.21															273.42		4314.95															4870.66		501.335
		4366.62		1781.67															164.283		2249.84															5451.82		195.906
		2817.89		3867.6															296.944		1944.02															1815.6		1618.92
		4326.9		1735.39															297.33		3143.37															3366.65		1497.06
		2973.68		848.798															596.202		949.836															6597.18		5877.95
		708.424		4882.61															184.722		4407.5															3106.35		3522.84
		205.547		866.537															209.018		2390.21															3194.27		1506.32
		431.533		2097.51															158.499		2042.74															4747.25		456.6
		3292.61		5962.41															176.624		7501.12															5210.41		971.432
		6249.71		2070.9															374.458		4590.68															7754.49		1401.81
		3228.21		1527.53															150.4		1595.4															2596.53		1975.64
		1556.84		990.714															128.033		1224.03															5985.16		557.253
		4353.51		4608.81															1799.02		4483.86															3894.6		976.06
		411.094		2444.58															550.311		1830.26															4676.29		1533.7
		2355.11		2069.36															229.457		6953.9															535.271		232.928
		333.966		1433.82															938.267		1694.12															8504.56		2804
		338.979		2543.69															148.087		1175.44															2516.7		440.403
		4193.86		320.854															207.861		3083.21															919.756		2057.01
		4414.83		1704.92															171.611		2559.51															2168.85		1123.76
		1614.3		268.021															227.529		2328.51															2129.9		1853.39
		6455.65		2205.49															231		7527.35															6097		1574.96
		230.228		357.876															422.664		2939.36															4891.87		1131.86
		6242.39		467.012															1656.33		524.859															5070.42		1355.53
		4141.41		2360.13															573.064		3453.04															741.204		1886.95
		1605.04		1185.46															143.073		2557.19															4290.65		1458.88
		5965.88		3679.41															208.247		6896.82															3878.4		1307.33
		3489.29		682.972															277.277		2436.87															1955.98		1129.16
		5296.02		399.139															274.191		1395.64															6453.33		1222.87
		4515.48		7277.45															2736.9		858.825															2677.13		203.233
		2468.49		1455.03															345.15		437.704															3208.93		6243.54
		2387.12		227.914															399.911		7759.12															4235.51		276.505
		4083.56		260.308															291.16		3691.75															3092.08		2493.18
		501.72		2498.57															784.396		6637.28															5411.33		1082.88
		4066.59		1294.99															264.55		2779.71															2716.46		1118.75
		4335		1237.53															157.342		438.475															1871.91		1070.54
		1274.16		644.793															236.399		1241.77															3484.66		1146.9
		1703.77		3541.74															1932.84		5107.06															1352.83		1837.97
		2072.44		871.551															229.071		6750.28															350.549		3358.94
		5082.76		512.518															173.539		2849.12															519.845		2830.23
		3835.21		1950.96															2110.62		6872.91															2816.34		3467.31
		2415.28		2744.61															284.218		8125.86															3786.23		1389.08
		1534.47		3105.57															849.569		5098.96															289.617		231.771
		3580.68		1928.6															458.143		1255.65															6876.77		2000.71
		2653.6		3675.17															136.903		2210.5															328.567		2920.47
		632.067		755.087															402.61		370.216															4082.41		321.625
		1075.17		1723.05															352.477		6873.3															1111.81		2901.57
		4141.02		1255.65															339.365		623.583															608.157		5379.7
		1012.7		658.676															730.406		2628.92															4824.38		2038.5
		4764.61		2754.26															1690.65		5873.33															1028.12		3138.74
		1701.84		4134.47															767.042		1976.8															3056.98		2858.38
		1507.86		1222.48															457.371		5642.71															2058.56		2014.59
		1354.76		301.958															460.071		1880.78															1409.14		1096.77
		3876.47		1457.34															854.583		1312.34															4251.7		534.885
		880.806		1994.93															382.557		8502.25															4776.56		1078.64
		4356.6		3892.28															1834.88		2686.77															349.006		2224.77
		1096.77		1147.67															323.168		1579.97															665.618		1541.03
		1214		2185.05															353.248		925.926															381.4		1321.6
		1176.59		310.056															140.759		506.348															347.463		2370.54
		3460.36		364.432															1433.43		1382.14															2341.62		5464.16
		2227.47		1947.88															164.669		1106.02															1200.12		1961.76
		1325.84		407.238															1018.87		3310.35															5493.47		2450.76
		229.843		1878.46															175.853		2885.76															6800.8		2596.14
		1822.54		3462.68															328.181		5101.27															1866.89		579.234
		898.931		569.593															213.646		4987.51															4279.85		4213.14
		4949.71		3251.73															1142.27		3824.03															976.831		1711.09
		4693.65		5707.5															595.817		672.56															4520.49		1996.47
		241.412		2863.39															493.236		373.687															2363.6		2795.13
		496.707		230.228															334.352		323.939															1222.1		2024.23
		2228.62		1269.92															174.696		4240.13															6531.62		664.461
		1773.18		1739.24															171.225		370.216															3658.2		1847.61
		2695.25		1288.04															888.905		732.334															3682.88		2992.58
		4161.46		542.984															183.566		424.592															1819.07		1606.2
		1273.78		3402.13															240.255		1901.6															5255.14		2992.97
		1430.35		6920.73															1739.63		3873.39															3490.45		704.182
		2905.81		974.517															593.503		3736.1															594.66		475.111
		3456.89		392.969															180.866		3175.38															4457.25		1817.14
		1483.95		3279.89															1806.35		2873.8															2336.99		2059.71
		2127.2		2654.37															462.77		2560.66															268.407		2391.75
		2595.76		2387.51															182.023		850.34															4174.57		2400.24
		332.423		5160.66															195.52		2642.8															1409.91		3177.3
		806.377		408.78															173.925		4594.54															507.89		988.786
		528.329		1018.48															155.028		1673.3															3675.55		749.688
		2260.63		451.972															161.584		316.998															2314.24		1817.53
		2309.99		1587.69															340.522		1733.85															4101.69		3152.24
		767.427		3184.24															309.67		2702.96															930.94		2739.6
		494.779		625.897															286.146		3808.99															1178.14		5802.37
		876.178		3223.58															180.48		2828.3															359.033		1565.32
		2449.6		3424.5															1294.99		730.791															2333.13		1912.4
		632.067		1979.89															145.387		371.373															2786.65		2543.69
		1848		1725.36															195.906		634.767															1508.25		1960.6
		1437.29		4526.66															145.773		3066.24															1047.02		1757.37
		1401.81		292.317															383.328		594.274															3238.24		2940.13
		1984.13		2996.44															220.202		1780.89															929.011		3441.85
		1441.14		1441.53															141.916		1645.92															315.841		2055.86
		1436.13		4485.02															146.544		6803.88															2335.83		1005.37
		470.869		4844.43															219.045		6000.2															1496.29		1372.88
		1294.99		2668.26															984.93		451.201															5777.3		2689.85
		433.076		3545.59															245.654		1461.58															1978.34		766.656
		248.739		1658.26															164.283		3062.77															2978.7		2304.21
		2530.97		2567.6															134.975		2261.4															1946.34		2333.91
		2253.69		4345.03															190.121		1371.73															1418.39		618.184
		3734.56		2343.93															185.879		408.78															1342.03		2500.5
		4208.51		2309.99															156.571		1498.22															3921.98		3214.33
		1901.99		2590.74															347.078		605.458															1133.4		1395.25
		4230.11		2854.91															141.531		2475.44															1931.68		3075.11
		367.131		660.605															156.185		4075.46															4153.75		1646.69
		1566.48		4297.21															1619.7		462.385															4577.57		195.135
		793.651		1658.65															226.757		2964.82															500.949		1356.3
		4287.18		210.946															628.982		2616.58															6174.9		1830.26
		2775.08		1960.6															392.969		1648.23															3456.89		1627.41
		2175.79		649.421															179.709		5196.91															1254.88		1652.48
		2889.23		1895.82															1709.94		2356.66															3755		2070.51
		3674.01		282.676															515.603		2100.21															1778.19		721.15
		5085.85		3719.9															712.666		614.328															1979.11		963.719
		5138.68		222.13															639.009		448.887															348.235		3046.19
		1952.12		680.272															279.205		1900.83															708.424		719.993
		2960.19		1148.44															923.227		457.371															232.542		1562.23
		626.668		423.049															224.058		3709.88															2457.31		1606.58
		1143.04		269.564															227.529		4744.55															5480.36		680.272
		444.26		437.318															149.629		4527.05															2488.93		332.809
		558.41		687.6															338.208		3233.61															2824.44		1719.58
		4008.36		2218.98															377.158		423.049															683.743		595.817
		8456.36		1641.29															225.986		619.341															2116.02		1107.18
		2546.01		3173.83															1700.68		7295.57															6245.86		4372.41
		7275.14		2147.64															165.826		4164.16															292.702		745.446
		1673.69		2212.43															200.148		5061.16															1929.37		245.268
		4497.74		819.103															204.776		2537.91															2483.53		3569.89
		962.948		1571.88															1491.66		1261.05															6149.45		1177.37
		3478.49		1266.45															192.821		832.987															895.075		556.096
		4341.17		569.979															686.828		1661.73															4297.98		220.973
		3859.51		1531															341.679		1028.51															460.071		1503.62
		4534.76		718.837															309.285		3996.79															229.457		263.393
		3552.15		1322.75															379.857		4304.15															3929.69		1557.61
		2261.02		335.508															904.716		551.468															446.959		435.775
		6198.04		6688.96															930.94		3040.79															7952.71		253.752
		5180.33		1785.91															216.731		4830.94															4899.19		349.006
		1902.37		5375.85															1021.57		1950.19															3221.65		841.085
		2596.14		2067.81															268.021		793.265															1575.35		460.456
		5278.67		342.064															355.948		617.027															320.854		1289.2
		271.106		1726.9															1001.9		2959.42															4880.3		1308.1
		2701.81		2961.73															190.507		697.626															6085.43		745.832
		4704.83		4866.42															2385.2		1960.6															1347.82		1275.32
		2763.51		737.347															261.08		1368.64															1419.16		1728.45
		2716.08		4083.18															638.623		2788.96															8589.4		1266.06
		7187.21		2565.29															224.444		2198.55															464.699		954.849
		5034.56		2125.66															1070.93		3114.44															6051.88		677.959
		3559.09		4641.97															546.455		3124.86															311.213		1107.95
		1271.08		692.613															211.717		1554.91															1684.1		712.666
		6250.87		5864.46															892.761		1278.02															568.051		228.686
		1362.86		4501.6															176.624		2155.74															831.058		703.797
		1541.8		763.957															261.465		861.138															1591.93		363.66
		2328.89		349.392															558.795		8385.78															6075.79		1285.73
		4040.76		614.713															213.646		5215.81															2661.32		1418.39
		8660.36		7622.6															190.507		413.794															2729.96		762.028
		6126.31		6030.67															242.954		2196.62															639.78		812.933
		3797.8		3580.3															483.209		765.885															311.984		1435.36
		2143.01		8928															260.308		4078.93															529.486		1786.29
		1626.25		5966.27															152.714		1311.95															1747.73		470.869
		894.304		1618.15															333.966		2736.51															711.895		696.084
		4444.14		861.138															741.589		6518.89															1192.79		530.258
		3607.68		784.396															170.839		1106.02															5958.94		897.003
		3394.42		3758.85															159.27		569.208															2796.29		1331.24
		808.306		337.437															735.419		268.407															835.3		548.768
		6865.2		253.752															214.803		457.757															2214.36		527.944
		4727.2		251.053															167.754		603.915															2790.89		2360.51
		6129.78		5235.86															477.039		335.123															2348.95		1682.17
		1984.9		478.196															320.854		1000.74															1604.27		2388.28
		640.937		2387.89															134.975		305.814															3984.07		694.155
		5113.23		5122.48															203.619		3221.27															4557.52		1416.85
		842.628		4083.95															187.808		778.611															4068.91		1276.47
		2340.46		2820.59															242.954		529.101															1839.9		878.878
		1716.88		5417.5															205.933		1497.06															4178.43		1859.57
		3385.16		2453.45															261.08		676.416															3912.34		977.988
		897.389		3193.5															648.65		2082.85															2223.23		464.699
		2335.83		1260.28															237.941		1386.77															3436.07		166.983
		322.782		2950.16															264.936		3505.87															5768.05		2896.17
		2278.37		3668.61															1859.18		266.093															1465.83		706.882
		2815.96		2987.18															424.977		2598.84															2697.57		486.68
		2457.7		485.909															460.842		368.674															3789.7		671.403
		4125.6		5903.41															207.475		3140.28															346.306		514.061
		5606.46		4874.51															730.791		592.346															439.246		1440.37
		878.878		474.725															335.123		337.437															5990.95		922.456
		2508.99		5511.6															136.132		1704.92															344.378		696.469
		6255.88		3028.06															2585.34		4198.1															3566.03		444.645
		3948.97		712.666															418.807		2009.97															5065.79		1084.81
		5552.09		2167.31															271.878		486.294															2661.7		420.735
		3819.01		2262.18															898.931		589.647															393.74		364.046
		2879.97		1021.18															253.752		320.083															4104		1218.63
		639.78		2786.26															2637.02		777.84															3862.59		3981.75
		8731.7		437.318															482.438		659.833															1111.81		558.024
		4067.37		4040.37															246.425		2576.47															742.746		261.08
		1251.79		878.492															450.044		3589.17															2182.73		418.036
		5248.2		484.366															490.922		1635.12															870.779		2064.34
		553.011		1270.69															572.293		406.081															2473.89		3423.73
		3029.99		743.132															274.577		1224.8															5846.72		2616.97
		4424.86		1273.39															245.268		1114.12															3833.67		2116.4
		321.625		4668.97															2244.05		396.826															1039.31		2406.79
		2041.97		2201.63															323.168		982.23															2834.47		448.116
		708.039		309.285															1394.1		6331.85															2195.84		3501.63
		7347.25		2340.85															436.547		7870.95															1097.15		370.216
		502.491		4900.35															910.886		6714.8															2443.04		3369.35
		1981.81		362.118															1229.81		4158.76															1050.49		303.115
		2898.1		269.178															477.039		6373.12															6283.65		1331.62
		5812.78		1185.85															1158.85		363.275															2971.76		363.275
		5010.65		2037.73															5723.31		1765.85															2273.74		2446.9
		2033.49		3291.45															1869.21		3494.69															1182.38		1458.88
		2652.06		339.751															907.03		5948.14															436.932		2104.06
		491.693		4402.87															831.444		1840.67															5242.03		2873.8
		2187.75		3326.93															1930.91		851.497															1358.62		1858.02
		5747.61		1916.64															1094.45		1896.97															1311.18		755.858
		777.84		4231.26															645.95		1473.54															1292.67		330.881
		4634.65		3332.33															2118.33		1623.94															236.399		823.346
		1573.81		3845.62															519.845		5633.46															1918.95		341.293
		3097.48		2005.72															2539.45		2620.05															311.599		4325.36
		4571.78		815.633															1806.35		501.72															1494.36		389.113
		1044.32		859.596															845.713		1124.15															1407.59		271.492
		1095.22		234.856															283.447		2593.06															907.03		1279.56
		5431.77		2834.08															331.266		851.883															4596.85		4721.03
		1961.38		2745.77															469.326		1895.43															2905.43		902.788
		385.642		488.608															488.223		2494.33															4964.37		1024.65
		2849.89		4399.02															1379.83		5323.4															586.947		2918.54
		7826.22		2519.01															2584.96		2546.01															2876.5		2691.39
		3113.67		2701.42															708.039		694.541															2074.75		247.196
		1261.82		3749.21															267.636		2587.27															3056.6		1361.32
		769.356		419.193															3414.47		1601.18															497.092		820.646
		925.926		1357.07															572.678		2149.95															1787.84		3420.64
		4264.43		4347.34															248.739		2065.5															1283.8		217.502
		1823.32		1195.1															384.485		3318.84															768.97		2485.85
		268.792		3611.15															302.343		1125.69															1954.82		1231.74
		6237.76		2144.94															855.739		829.516															2151.5		337.051
		1910.47		4902.67															1485.88		1328.92															6698.22		194.749
		725.007		1923.2															280.362		1780.51															3642.39		417.265
		340.522		312.756															3435.68		1911.63															6134.79		1815.22
		5083.15		1355.53															900.088		481.281															716.137		3766.57
		3652.41		1224.8															1408.36		3371.67															2436.1		2522.87
		810.234		1048.95															1227.88		401.453															2081.7		1357.46
		7275.91		3027.68															459.685		1024.65															2236.72		3171.52
		670.246		237.941															554.939		2542.92															680.658		3031.92
		6822.78		1590															1740.02		3641.23															1341.26		2320.41
		7272.44		1466.98															301.958		2800.92															3082.82		3230.52
		3797.8		426.906															520.617		1623.17															964.876		1381.37
		6102.01		235.242															4583.74		3675.55															1370.57		4715.24
		2579.17		1085.2															292.702		1574.19															890.833		4929.66
		352.862		261.08															2808.63		1727.68															3497.77		3583.39
		514.832		3837.91															2502.05		3082.44															1144.97		2633.55
		3783.15		462.385															271.106		1841.06															6365.02		2171.55
		7600.23		1596.56															232.156		3314.21															2734.97		3361.64
		2735.74		1694.12															262.237		3018.03															603.53		207.861
		4259.41		4364.31															1004.21		3267.93															708.424		841.085
		3281.43		603.915															787.481		2532.12															244.111		3718.74
		6231.59		1560.31															2608.87		2252.53															470.869		2232.48
		2099.82		1303.47															325.482		935.567															691.456		2967.13
		1020.79		416.108															455.829		937.11															446.188		809.462
		3399.05		2735.36															613.556		2731.89															2270.66		2658.23
		674.488		1449.24															1094.84		1320.82															2341.62		3127.94
		7034.11		645.95															210.56		3525.15															2540.61		1797.09
		7844.34		849.955															209.404		515.603															2821.74		3186.56
		7773.77		3485.05															964.105		2476.98															421.892		779.382
		1978.73		2957.49															227.914		1854.17															1213.62		2954.02
		1398.72		1530.61															5193.44		3408.3															2888.46		743.132
		2762.35		264.55															497.478		3509.34															5854.05		2070.9
		2809.02		2428															1023.49		3434.53															2834.85		1419.55
		4854.85		2936.28															868.851		4428.33															576.535		2087.09
		7563.6		294.63															340.522		389.113															1555.68		4836.34
		6773.8		2661.7															198.606		849.569															3045.03		3041.56
		3097.86		389.113															1519.04		5887.21															311.984		2999.91
		1128.39		1703.77															252.981		1033.52															2490.48		1819.07
		3577.99		3792.4															6017.56		3026.13															956.392		1529.46
		1394.87		1296.91															3081.28		1210.92															266.864		2035.42
		1070.93		525.63															298.487		2499.73															1279.95		440.789
		5425.6		291.545															407.624		2877.27															2728.8		254.524
		8606.37		2976.38															381.014		1439.6															793.265		355.176
		687.214		2115.63															469.712		2236.72															1258.73		731.948
		1458.11		623.197															726.164		3560.63															2539.84		424.977
		2127.2		3375.14															954.464		1598.87															484.366		3507.03
		2800.92		3267.54															286.532		1174.28															3365.5		534.5
		3504.33		3411.39															510.59		490.537															233.313		300.415
		6683.95		1969.09															607.772		1618.15															555.324		393.74
		3611.15		2443.81															2402.93		6696.67															2485.46		2690.24
		2223.23		4363.15															2530.97		5392.05															222.515		3543.66
		2060.49		2975.23															656.748		5059.24															406.852		2468.49
		4830.16		1931.3															200.919		2026.93															1962.15		1269.15
		657.52		1122.22															279.205		7623.37															395.669		205.933
		2050.46		394.897															1197.42		2959.42															2978.7		1559.54
		1208.22		4333.07															2909.67		446.959															452.744		5063.48
		491.693		1617.38															522.159		4767.31															1968.7		1735
		3539.42		4753.81															2809.79		1391.78															2247.91		1261.82
		2604.63		3030.37															2392.91		8018.27															214.417		2821.36
		4387.45		2271.43															2876.12		1891.57															2885.37		1334.71
		1890.03		1638.98															207.861		2601.16															435.004		1381.37
		638.237		4453.01															362.889		1306.94															1479.71		200.919
		490.151		3493.14															3129.87		4494.66															1213.62		1828.33
		1606.58		4225.86															384.485		1642.45															3129.87		773.983
		2925.48		405.31															654.434		6179.14															1218.24		1319.67
		7723.64		1529.84															1195.88		625.511															732.72		1718.04
		318.54		1659.42															2134.91		3754.22															4870.66		3184.63
		2484.3		1868.82															1080.57		2456.54															530.258		1532.93
		1811.75		325.482															429.991		2915.07															322.782		588.104
		2383.65		821.803															1704.92		951.379															262.237		1611.21
		4417.53		1198.19															3590.33		1551.82															5061.94		2121.42
		1355.53		376.387															347.078		2451.91															2395.22		1234.05
		1696.05		1485.49															224.829		3370.12															615.485		3394.03
		756.629		781.311															8507.65		3812.46															3318.84		2307.68
		5979.38		3551.76															1212.84		487.837															204.776		2762.74
		3451.11		2795.52															1669.06		2716.85															3994.86		1935.92
		6044.55		470.098															281.133		829.516															246.425		5764.58
		1387.15		496.707															851.112		1805.96															568.822		2203.56
		2650.13		363.275															1498.99		3046.19															929.783		620.498
		3127.94		331.266															519.074		5505.42															2484.69		272.649
		1094.84		1547.19															3298.78		418.036															1838.36		375.23
		2402.55		2595.76															287.303		3070.48															211.332		2503.2
		1413.76		1321.98															251.824		1123.38															331.652		2517.86
		1015.78		1817.92															2028.09		2126.43															382.942		246.811
		788.252		687.985															246.811		4290.27															5014.5		521.774
		1977.19		1017.71															985.701		3706.02															1063.21		282.29
		3029.99		1858.41															204.776		2979.08															442.331		7673.89
		822.96		1199.35															234.085		504.805															302.343		278.819
		1174.66		318.155															824.888		2782.02															2930.11		1946.34
		2497.42		383.328															554.167		313.913															2696.41		1234.44
		263.008		623.583															1678.7		7160.6															2340.46		967.576
		1391.01		2536.75															195.906		5466.47															558.41		3798.19
		4313.02		236.013															2847.97		3463.07															917.828		2564.52
		1874.61		1387.15															884.663		3457.67															4723.73		3912.34
		234.856		3451.49															365.974		3128.71															245.268		532.572
		3215.1		2568.38															3283.74		1370.96															279.59		2808.24
		4911.54		315.455															484.366		1324.68															311.599		338.208
		5200.77		363.66															358.647		1742.72															643.636		2908.51
		3735.33		2526.73															2852.98		1163.1															3153.39		2331.98
		4050.01		375.23															1842.21		7101.98															593.503		1713.02
		2207.03		585.79															879.264		1962.92															741.589		3257.9
		2411.42		439.632															303.886		8516.52															267.636		2009.58
		1740.4		847.255															677.187		6944.25															649.421		426.52
		3798.57		406.852															1611.6		4697.89															205.162		4260.57
		2846.42		844.941															2603.85		3536.72															304.657		908.572
		359.804		419.578															4431.03		3858.73															3032.3		1762.38
		748.917		553.396															2304.21		2656.3															353.248		1308.1
		411.094		581.162															295.787		454.672															3489.67		2030.79
		2685.22		504.42															3928.53		3877.24															311.984		1633.19
		3464.22		1295.37															479.739		8933.78															446.959		3119.84
		508.276		402.61															452.358		2171.93															2679.44		386.413
		2717.62		1925.51															215.574		4372.41															2905.04		2247.52
		1760.84		284.604															1709.16		4808.18															208.247		1984.9
		1074.01		314.684															406.467		640.551															256.452		1033.91
		399.911		231															2051.61		818.718															4866.03		3340.82
		1102.55		464.699															1790.54		3227.44															277.662		3832.51
		1667.9		510.976															1566.86		5454.13															2594.6		450.044
		1147.67		741.589															2884.6		1204.74															330.495		7461.4
		1534.86		2539.84															340.136		1117.98															189.35		708.81
		560.338		526.787															762.414		2736.9															461.613		1383.3
		649.807		1183.92															1936.31		3603.05															277.662		1961.76
		305.814		305.428															476.268		7029.48															2956.72		607.772
		408.78		939.038															2013.05		1689.11															3059.68		1775.11
		269.949		1953.66															438.089		2242.51															347.463		506.348
		2831		2287.63															969.504		5338.06															255.295		1015.78
		1357.46		1333.55															681.815		3241.71															1823.7		866.152
		1032.36		635.538															585.019		2414.5															2733.43		647.493
		2516.31		415.722															357.104		1658.65															2071.67		6259.74
		772.826		3891.9															4416.37		455.057															2465.41		2571.85
		2723.02		1349.75															750.074		6202.28															2205.49		6895.66
		2350.49		6918.8															2708.36		848.412															1384.07		1050.1
		2768.52		380.629															351.705		3647.02															189.35		535.657
		4469.59		2054.32															529.486		3652.8															1809.05		362.503
		313.527		4457.25															2002.25		1547.58															490.537		547.612
		4882.61		832.215															747.76		1326.22															3995.25		3797.42
		4962.44		1842.98															437.318		357.49															2050.07		4848.68
		1301.54		391.812															1102.55		3666.68															2062.03		700.326
		1096.77		2544.08															184.337		2274.52															3686.74		770.898
		382.942		1778.97															3229.75		3257.9															1288.43		639.394
		316.226		1596.56															337.437		1155.77															1311.18		2748.47
		983.773		1467.37															1837.58		1671.37															415.336		4210.82
		2030.4		2852.59															525.63		1987.6															1020.02		4453.78
		5040.34		1987.6															308.899		4141.02															1773.95		8661.9
		1209.76		4315.72															8371.13		1294.99															279.59		1126.46
		1490.89		4359.3															827.973		5077.36															872.708		4439.9
		4633.1		3183.47															2209.34		4481.55															303.886		1764.7
		5851.35		288.846															407.624		3240.55															708.039		1366.33
		674.488		1416.08															446.573		1067.46															468.555		1345.89
		6090.06		2109.85															264.936		6431.74															334.352		2456.54
		328.181		1900.44															826.045		2034.26															2234.8		1566.86
		301.186		1456.95															459.3		2701.42															601.987		2717.23
		2146.48		4754.97															265.707		1449.24															1225.57		950.607
		1456.95		227.143															1939.78		5409.4															3512.81		2993.74
		4923.49		6877.54															396.44		1106.41															1401.04		3621.56
		5009.49		349.006															1723.05		635.924															1266.06		4062.74
		644.793		736.576															231.385		2863.01															1194.72		2842.95
		8455.58		374.073															1313.11		2548.32															2301.12		3612.31
		1022.34		2750.78															460.071		2849.51															1958.29		337.437
		4233.58		380.243															1889.26		281.904															3076.27		3281.43
		2962.89		1509.79															2227.08		6569.41															867.694		1662.12
		238.327		2691.78															1040.46		1265.68															1189.32		902.016
		868.466		1057.05															2803.62		2181.96															588.875		1690.27
		447.345		4168.4															3721.83		4307.23															457.371		1598.1
		4093.59		241.026															207.09		2864.55															1266.83		1564.55
		5851.35		1065.53															1314.65		4650.84															2623.14		595.046
		254.524		698.398															514.446		553.782															3532.09		1396.8
		4537.85		2166.15															389.113		5817.79															2096.35		4077.01
		656.748		5284.45															310.056		7375.02															288.46		3650.49
		2199.32		203.619															191.664		1312.72															1338.95		665.232
		4877.98		1689.11															807.149		1337.02															276.891		1634.35
		6823.16		1282.64															819.489		1878.46															597.359		667.161
		1574.96		1544.5															188.193		583.862															1405.66		1039.69
		1993.38		307.357															314.684		1978.34															876.95		922.841
		1264.91		2110.62															315.841		1671.37															216.345		1310.03
		342.45		1012.7															281.904		5384.72															535.657		776.297
		2153.43		2718.78															214.803		3339.27															409.166		1349.75
		4403.65		2114.86															1445		590.418															1119.52		511.361
		2227.08		3621.56															401.839		2247.14															3793.56		1900.83
		1644.76		1036.99															2648.97		2287.24															1090.98		356.333
		3017.26		1724.98															301.958		1715.72															3581.46		353.248
		839.928		1192.02															397.211		6382.76															4563.3		895.075
		277.277		216.345															275.734		3537.49															198.606		320.468
		5384.72		2367.07															305.814		686.443															2173.09		2317.71
		4947.4		2407.95															334.737		1537.94															2578.4		2348.95
		1846.07		1155.77															261.08		3270.24															900.86		2768.14
		3509.34		8002.46															974.903		301.958															387.956		1868.43
		3932.39		323.554															195.135		2581.1															1989.91		1251.41
		949.45		2968.67															825.659		4788.9															3012.64		510.976
		1485.88		488.223															347.463		2598.84															420.35		1003.44
		3049.66		2783.56															368.674		1638.59															830.673		850.34
		4856		190.893															330.881		4335															2095.96		1329.69
		3036.16		2300.74															358.261		1667.9															1173.51		279.205
		7730.96		352.862															482.052		1744.64															743.903		397.211
		2046.99		5472.65															285.375		2377.1															1733.46		473.954
		6339.95		2682.91															273.42		1620.85															816.79		1750.43
		6570.57		343.607															1300		5417.11															2618.89		1286.12
		4141.02		819.875															276.12		1262.59															938.652		2095.19
		3239.01		820.646															304.271		2361.67															4235.12		2198.16
		2266.03		3236.31															488.223		2016.52															5739.12		697.626
		6321.83		661.376															370.988		404.538															2467.34		2319.25
		6638.44		4439.9															301.186		229.457															4071.22		1585.37
		514.832		1843.37															269.178		365.589															391.041		1889.64
		1802.49		2488.93															603.144		2290.33															2888.07		504.42
		6484.57		1053.57															2962.12		1870.36															4091.28		264.55
		2549.86		665.618															272.649		1320.05															1835.66		1539.1
		5483.44		1285.73															955.621		3837.52															1197.42		2072.82
		4235.12		3441.85															312.756		3301.09															607		3227.44
		1295.37		703.797															563.423		5245.5															273.034		1134.56
		5063.09		1473.54															764.342		1217.09															247.582		2288.01
		1299.23		612.399															703.411		1628.57															2778.94		1755.44
		638.237		1461.2															372.144		3720.29															3835.21		2815.57
		6453.33		631.681															518.303		3485.05															514.832		1462.74
		2936.66		461.613															2400.24		1579.2															4476.15		2411.03
		1492.05		2211.27															281.133		387.956															4351.2		538.742
		1011.54		1548.74															1782.82		3044.64															2871.1		2271.43
		5057.69		1659.42															1774.34		1616.61															464.313		237.17
		1807.89		1470.45															248.353		5820.49															1122.99		2124.89
		837.229		313.141															2411.42		3491.22															6704		1663.27
		607		868.466															2679.83		1990.3															2733.43		777.454
		5409.78		538.356															336.665		3054.67															463.927		1243.31
		1249.87		302.729															665.618		1993.38															4081.25		1952.12
		455.829		1927.05															627.825		1453.48															980.302		1783.98
		4568.31		195.52															335.123		2586.11															349.392		1101.78
		6514.26		856.511															274.963		8067.24															515.989		279.976
		4466.51		2267.19															2058.17		591.575															257.609		1014.24
		7268.19		1869.21															3296.85		485.523															2553.34		2069.74
		490.151		900.86															2539.07		4163.78															3230.52		664.075
		1766.63		433.076															1495.13		4188.84															3996.02		1659.03
		3683.65		196.292															902.402		3714.5															4736.45		1211.69
		915.128		544.141															690.685		1811.75															753.93		694.927
		2239.42		1989.14															497.478		1113.35															873.093		2148.03
		4866.8		1897.74															1444.23		2583.03															1246.78		1298.84
		583.476		7342.24															302.729		2510.91															2293.8		1426.49
		3751.53		223.287															835.686		431.148															5742.21		1278.02
		1437.29		382.171															311.984		219.045															4830.94		2651.67
		736.962		1266.83															384.871		6365.41															5611.48		1069.77
		6085.43		1443.46															428.063		4458.79															2565.68		2515.16
		1995.7		5225.83															3549.06		2394.84															1142.27		1323.14
		7032.95		728.478															307.742		3198.9															2354.34		827.202
		3088.22		514.832															2645.5		2903.88															3072.41		1611.21
		8509.96		304.657															453.901		3162.26															6356.15		2831
		1433.05		537.971															2670.18		1930.52															1827.56		842.628
		3686.74		232.542															444.26		3766.95															7074.22		1937.08
		7665.79		3271.4															2461.55		2015.75															3124.86		326.253
		4984.81		684.9															359.033		1345.51															4164.16		739.276
		7074.6		1173.12															2895.4		3748.44															4854.85		213.26
		3350.84		189.736															2806.32		427.677															4625.39		1369.8
		848.412		635.924															1524.83		1992.61															5554.02		415.336
		3141.82		2642.42															348.62		3065.08															1603.11		204.776
		4315.72		1488.58															418.807		4425.63															328.567		1925.51
		5550.16		3129.87															1052.42		5377.39															5783.47		1326.99
		7217.68		312.37															2118.33		3434.91															2048.14		247.196
		1043.16		1091.75															5311.45		1177.75															3796.64		3772.35
		311.984		1045.09															848.798		3185.02															4176.5		281.904
		536.814		3677.48															697.626		2716.85															364.432		2102.52
		2164.61		1036.61															374.844		2222.84															7522.72		1528.68
		4072.38		3203.53															3365.5		5761.1															1004.21		316.226
		6926.9		574.992															485.909		5224.29															264.55		913.586
		1986.06		1308.1															809.077		7039.51															2766.21		317.383
		2554.49		1608.9															362.889		1721.51															7644.19		1029.28
		3209.7		1068.23															520.231		2910.05															1394.1		845.713
		3184.24		6511.56															1595.4		1326.61															1020.02		1197.03
		4416.76		1790.15															376.001		4402.87															3404.45		2144.94
		2883.83		4446.07															729.635		379.472															3233.99		973.36
		224.444		1734.62															241.412		2419.9															2865.7		661.762
		4876.83		244.111															2175.02		2908.51															4067.75		292.317
		2805.55		3335.03															438.475		403.767															5750.31		399.139
		1514.42		3261.37															251.439		2841.41															731.948		681.044
		1543.72		806.377															4750.72		1156.93															922.07		343.993
		3419.87		3114.06															6160.24		1655.56															421.892		345.921
		759.329		4974.01															762.028		3874.55															3468.46		950.222
		8226.51		1923.2															627.054		1371.73															311.213		646.722
		7215.75		2774.69															1414.54		7167.15															3737.64		1819.46
		4764.22		1136.1															2465.8		3014.18															3041.56		1475.47
		1356.3		2487.78															4387.83		4487.33															3917.74		831.058
		2716.85		537.199															4265.2		5426.75															2814.41		843.013
		6170.27		2507.06															959.477		7161.37															3308.04		202.076
		4701.36		2616.97															4525.12		1886.95															1670.99		1070.54
		1744.26		1149.98															1509.02		5293.71															464.699		814.09
		2186.2		1784.37															5054.61		242.569															4110.17		1371.34
		2458.08		1446.54															2707.21		1823.32															3447.64		268.021
		1549.89		519.074															948.294		1682.94															1751.59		4063.12
		841.085		2382.11															2149.95		2519.78															1900.83		654.82
		1341.26		2916.61															2428.77		2464.64															974.903		640.166
		3949.36		281.133															3261.37		289.617															4354.28		453.901
		3452.65		1307.33															1254.49		3607.3															6647.7		3299.17
		6172.97		959.477															3569.12		1485.11															2785.49		3886.89
		1442.3		3313.05															3425.66		1502.46															3015.72		283.061
		1010.38		469.712															368.288		4622.3															7579.41		1687.18
		5017.59		665.618															913.971		3648.94															2985.64		2462.32
		7181.42		1451.56															811.391		3293.38															2409.88		1010
		722.693		194.364															1738.47		2894.24															2097.89		179.324
		5017.2		359.033															3467.31		748.917															1026.96		452.744
		2428.39		586.947															576.149		1031.59															1972.94		737.733
		365.974		2029.25															1225.18		340.522															881.963		2863.39
		1589.23		1145.36															4356.98		7011.36															7709.37		1825.63
		2557.19		3711.8															1951.35		1077.1															2113.32		292.317
		427.291		2120.64															1645.53		260.694															1739.24		2276.83
		300.029		3857.96															3285.67		7435.95															7974.3		1651.7
		7400.08		370.602															3073.95		491.308															452.744		611.628
		6050.34		2677.9															7629.15		4692.1															4783.89		409.937
		1561.46		1006.52															1976.03		3250.96															4636.57		1512.49
		2931.65		411.094															4166.48		794.037															1234.05		723.079
		1936.69		311.984															451.972		1043.93															2369.38		309.285
		2020.38		2777.78															5096.26		3906.17															2754.64		2617.35
		608.157		1238.3															421.892		1648.23															4785.82		2308.45
		5387.42		1700.3															2842.57		4419.84															2659.77		1658.26
		2561.82		2733.82															1967.55		2841.41															1967.93		778.611
		446.188		962.948															669.089		7376.94															4115.19		1384.84
[truncated: 1,844 more rows]
